# Supplementary material for: Prey-mediated effects of Mpp51Aa2-producing cotton on longevity and reproduction of Orius majusculus
Source: Transgenic Res. 2024 Apr 5;33(3):75–88. doi: 10.1007/s11248-024-00378-w (PMC11176222; doi:10.1007/s11248-024-00378-w)
Supplement: Supplementary file 1 — Supplementary file1 (XLSX 96 KB) [file 11248_2024_378_MOESM1_ESM.xlsx]

## Sheet: Header
Prey-mediated effects of Mpp51Aa2-producing cotton on longevity and reproduction of Orius majusculus
Michael Meissle
Agroscope, Research Division Agroecology and Environment, Reckenholzstrasse 191, 8046 Zürich, Switzerland
Correspondence: michael.meissle@agroscope.admin.ch, Tel. +41 58 468 73 96
ORCID: Michael Meissle: 0000-0002-5391-7715
Transgenic Research, 2024

## Sheet: Orius Fecundity
Experiment	Number	Food	Treatment	Cotton	TreatXCotton	Repetition	DateStart	MaleEvent	MaleEventInt	MaleEventDate	MaleEventDay	FemaleEvent	FemaleEventInt	FemaleEventDate	FemaleEventDay	FecundYesNo	FecundInt	FirstDateEggs	PreovipositionDays	TotalEggs	TotalEggsIncl0	DaysEggsLaid	EggsPerDay	FertilityRate	SpodDeadPerDay	Remarks
SM	1	SM	SM	Bt	SM Bt	1	2021-04-07	Death	1	2021-04-13	6	Death	1	2021-04-15	8	No	0				0
SM	2	SM	SM	Bt	SM Bt	1	2021-04-07	Death	1	2021-04-17	10	Death	1	2021-04-15	8	Yes	1	2021-04-11	3	5	5	5	1	0.2
SM	3	SM	SM	Bt	SM Bt	1	2021-04-07	Death	1	2021-04-13	6	Death	1	2021-04-26	19	Yes	1	2021-04-15	7	8	8	12	0.666667	0.5
SM	4	SM	SM	Bt	SM Bt	1	2021-04-07	Death	1	2021-04-17	10	Death	1	2021-04-15	8	Yes	1	2021-04-11	3	6	6	5	1.2	1
SM	5	SM	SM	Bt	SM Bt	1	2021-04-07	Death	1	2021-04-09	2	Death	1	2021-04-15	8	No	0				0
SM	6	SM	SM	Bt	SM Bt	1	2021-04-07	Death	1	2021-04-17	10	Censored	0	2021-05-01	24	Yes	1	2021-04-09	1	29	29	23	1.26087	0.827586
SM	7	SM	SM	Bt	SM Bt	1	2021-04-07	Death	1	2021-04-15	8	Death	1	2021-04-27	20	Yes	1	2021-04-11	3	8	8	17	0.470588	0.375
SM	8	SM	SM	Bt	SM Bt	1	2021-04-07	Death	1	2021-04-13	6	Death	1	2021-04-21	14	Yes	1	2021-04-09	1	22	22	13	1.69231	0.181818
SM	9	SM	SM	Bt	SM Bt	1	2021-04-07	Death	1	2021-04-12	5	Death	1	2021-04-12	5	No	0				0
SM	10	SM	SM	Bt	SM Bt	1	2021-04-07	Death	1	2021-04-17	10	Death	1	2021-04-15	8	Yes	1	2021-04-09	1	8	8	7	1.14286	1
SM	11	SM	SM	non-Bt	SM non-Bt	1	2021-04-07	Death	1	2021-04-19	12	Censored	0	2021-05-01	24	Yes	1	2021-04-09	1	27	27	23	1.17391	0.37037
SM	12	SM	SM	non-Bt	SM non-Bt	1	2021-04-07	Death	1	2021-04-24	17	Censored	0	2021-05-01	24	Yes	1	2021-04-11	3	19	19	21	0.904762	0.736842
SM	13	SM	SM	non-Bt	SM non-Bt	1	2021-04-07	Death	1	2021-04-13	6	Death	1	2021-04-18	11	Yes	1	2021-04-09	1	11	11	10	1.1	0.636364
SM	14	SM	SM	non-Bt	SM non-Bt	1	2021-04-07	Death	1	2021-04-17	10	Censored	0	2021-05-01	24	No	0				0
SM	15	SM	SM	non-Bt	SM non-Bt	1	2021-04-07	Censored	0	2021-05-01	24	Censored	0	2021-05-01	24	Yes	1	2021-04-09	1	64	64	23	2.78261	0.625
SM	16	SM	SM	non-Bt	SM non-Bt	1	2021-04-07	Death	1	2021-04-21	14	Death	1	2021-04-24	17	Yes	1	2021-04-11	3	11	11	14	0.785714	0.818182
SM	17	SM	SM	non-Bt	SM non-Bt	1	2021-04-07	Death	1	2021-04-15	8	Censored	0	2021-05-01	24	Yes	1	2021-04-11	3	36	36	21	1.71429	0.694444
SM	18	SM	SM	non-Bt	SM non-Bt	1	2021-04-07	Censored	0	2021-05-01	24	Death	1	2021-04-16	9	Yes	1	2021-04-11	3	5	5	6	0.833333	1
SM	19	SM	SM	non-Bt	SM non-Bt	1	2021-04-07	Death	1	2021-04-18	11	Death	1	2021-04-21	14	Yes	1	2021-04-09	1	12	12	13	0.923077	0.5
SM	20	SM	SM	non-Bt	SM non-Bt	1	2021-04-07	Death	1	2021-04-23	16	Censored	0	2021-05-01	24	No	0				0
SM	21	SM / EE alt.	SM / EE alt.	Bt	SM / EE alt. Bt	1	2021-04-07	Censored	0	2021-05-01	24	Death	1	2021-04-13	6	Yes	1	2021-04-11	3	18	18	3	6	0.888889
SM	22	SM / EE alt.	SM / EE alt.	Bt	SM / EE alt. Bt	1	2021-04-07	Censored	0	2021-05-01	24	Censored	0	2021-05-01	24	No	0				0
SM	23	SM / EE alt.	SM / EE alt.	Bt	SM / EE alt. Bt	1	2021-04-07	Censored	0	2021-05-01	24	Death	1	2021-04-23	16	Yes	1	2021-04-15	7	45	45	9	5	0.822222
SM	24	SM / EE alt.	SM / EE alt.	Bt	SM / EE alt. Bt	1	2021-04-07	Censored	0	2021-05-01	24	Censored	0	2021-05-01	24	Yes	1	2021-04-11	3	59	59	21	2.80952	0.847458
SM	25	SM / EE alt.	SM / EE alt.	Bt	SM / EE alt. Bt	1	2021-04-07	Censored	0	2021-05-01	24	Death	1	2021-04-09	2	No	0				0
SM	26	EE / SM alt.	SM / EE alt.	Bt	SM / EE alt. Bt	1	2021-04-07	Death	1	2021-05-01	24	Censored	0	2021-05-01	24	Yes	1	2021-04-09	1	130	130	23	5.65217	0.784615
SM	27	EE / SM alt.	SM / EE alt.	Bt	SM / EE alt. Bt	1	2021-04-07	Death	1	2021-04-27	20	Censored	0	2021-05-01	24	Yes	1	2021-04-09	1	126	126	23	5.47826	0.896825
SM	28	EE / SM alt.	SM / EE alt.	Bt	SM / EE alt. Bt	1	2021-04-07	Death	1	2021-04-28	21	Censored	0	2021-05-01	24	Yes	1	2021-04-09	1	118	118	23	5.13043	0.788136
SM	29	EE / SM alt.	SM / EE alt.	Bt	SM / EE alt. Bt	1	2021-04-07	Censored	0	2021-05-01	24	Censored	0	2021-05-01	24	Yes	1	2021-04-11	3	74	74	21	3.52381	0.878378
SM	30	EE / SM alt.	SM / EE alt.	Bt	SM / EE alt. Bt	1	2021-04-07	Censored	0	2021-05-01	24	Censored	0	2021-05-01	24	Yes	1	2021-04-09	1	86	86	23	3.73913	0.802326
SM	31	SM / EE alt.	SM / EE alt.	non-Bt	SM / EE alt. non-Bt	1	2021-04-07	Censored	0	2021-05-01	24	Censored	0	2021-05-01	24	Yes	1	2021-04-11	3	108	108	21	5.14286	0.87037
SM	32	SM / EE alt.	SM / EE alt.	non-Bt	SM / EE alt. non-Bt	1	2021-04-07	Censored	0	2021-05-01	24	Censored	0	2021-05-01	24	Yes	1	2021-04-09	1	118	118	23	5.13043	0.889831
SM	33	SM / EE alt.	SM / EE alt.	non-Bt	SM / EE alt. non-Bt	1	2021-04-07	Censored	0	2021-05-01	24	Censored	0	2021-05-01	24	Yes	1	2021-04-09	1	151	151	23	6.56522	0.89404
SM	34	SM / EE alt.	SM / EE alt.	non-Bt	SM / EE alt. non-Bt	1	2021-04-07	Censored	0	2021-05-01	24	Censored	0	2021-05-01	24	Yes	1	2021-04-09	1	139	139	23	6.04348	0.920863
SM	35	SM / EE alt.	SM / EE alt.	non-Bt	SM / EE alt. non-Bt	1	2021-04-07	Censored	0	2021-05-01	24	Censored	0	2021-05-01	24	Yes	1	2021-04-09	1	112	112	23	4.86957	0.848214
SM	36	EE / SM alt.	SM / EE alt.	non-Bt	SM / EE alt. non-Bt	1	2021-04-07	Censored	0	2021-05-01	24	Death	1	2021-04-18	11	Yes	1	2021-04-09	1	27	27	10	2.7	0.888889
SM	37	EE / SM alt.	SM / EE alt.	non-Bt	SM / EE alt. non-Bt	1	2021-04-07	Censored	0	2021-05-01	24	Death	1	2021-04-29	22	Yes	1	2021-04-09	1	139	139	21	6.61905	0.942446
SM	38	EE / SM alt.	SM / EE alt.	non-Bt	SM / EE alt. non-Bt	1	2021-04-07	Censored	0	2021-05-01	24	Censored	0	2021-05-01	24	Yes	1	2021-04-09	1	115	115	23	5	0.878261
SM	39	EE / SM alt.	SM / EE alt.	non-Bt	SM / EE alt. non-Bt	1	2021-04-07	Censored	0	2021-05-01	24	Censored	0	2021-05-01	24	Yes	1	2021-04-09	1	155	155	23	6.73913	0.896774
SM	40	EE / SM alt.	SM / EE alt.	non-Bt	SM / EE alt. non-Bt	1	2021-04-07	Censored	0	2021-05-01	24	Censored	0	2021-05-01	24	Yes	1	2021-04-09	1	166	166	23	7.21739	0.933735
SM	41	EE	EE	Bt	EE Bt	1	2021-04-07	Censored	0	2021-05-01	24	Censored	0	2021-04-19	12	Yes	1	2021-04-09	1	80	80	11	7.27273	0.9375		female squashed accidentally
SM	42	EE	EE	Bt	EE Bt	1	2021-04-07	Censored	0	2021-05-01	24	Censored	0	2021-05-01	24	Yes	1	2021-04-09	1	221	221	23	9.6087	0.941176
SM	43	EE	EE	Bt	EE Bt	1	2021-04-07	Censored	0	2021-05-01	24	Censored	0	2021-05-01	24	Yes	1	2021-04-09	1	215	215	23	9.34783	0.948837
SM	44	EE	EE	Bt	EE Bt	1	2021-04-07	Censored	0	2021-05-01	24	Censored	0	2021-05-01	24	Yes	1	2021-04-11	3	194	194	21	9.2381	0.948454
SM	45	EE	EE	Bt	EE Bt	1	2021-04-07	Censored	0	2021-05-01	24	Censored	0	2021-05-01	24	Yes	1	2021-04-09	1	193	193	23	8.3913	0.958549
SM	46	EE	EE	non-Bt	EE non-Bt	1	2021-04-07	Censored	0	2021-05-01	24	Death	1	2021-04-09	2	No	0				0
SM	47	EE	EE	non-Bt	EE non-Bt	1	2021-04-07	Censored	0	2021-05-01	24	Censored	0	2021-05-01	24	Yes	1	2021-04-09	1	126	126	23	5.47826	0.920635
SM	48	EE	EE	non-Bt	EE non-Bt	1	2021-04-07	Censored	0	2021-05-01	24	Censored	0	2021-05-01	24	Yes	1	2021-04-09	1	211	211	23	9.17391	0.668246
SM	49	EE	EE	non-Bt	EE non-Bt	1	2021-04-07	Censored	0	2021-04-30	23	Censored	0	2021-05-01	24	Yes	1	2021-04-09	1	163	163	23	7.08696	0.944785		male squashed accidentally
SM	50	EE	EE	non-Bt	EE non-Bt	1	2021-04-07	Censored	0	2021-05-01	24	Censored	0	2021-05-01	24	Yes	1	2021-04-09	1	97	97	23	4.21739	0.835052
SM	51	NF	NF	Bt	NF Bt	1	2021-04-07	Death	1	2021-04-11	4	Death	1	2021-04-11	4	No	0				0
SM	52	NF	NF	Bt	NF Bt	1	2021-04-07	Death	1	2021-04-08	1	Death	1	2021-04-15	8	Yes	1	2021-04-11	3	1	1	5	0.2	1
SM	53	NF	NF	Bt	NF Bt	1	2021-04-07	Death	1	2021-04-11	4	Death	1	2021-04-12	5	Yes	1	2021-04-11	3	6	6	2	3	0.833333
SM	54	NF	NF	Bt	NF Bt	1	2021-04-07	Death	1	2021-04-12	5	Death	1	2021-04-09	2	Yes	1	2021-04-09	1	7	7	1	7	0.571429
SM	55	NF	NF	Bt	NF Bt	1	2021-04-07	Death	1	2021-04-11	4	Death	1	2021-04-12	5	No	0				0
SM	56	NF	NF	non-Bt	NF non-Bt	1	2021-04-07	Death	1	2021-04-11	4	Death	1	2021-04-14	7	No	0				0
SM	57	NF	NF	non-Bt	NF non-Bt	1	2021-04-07	Death	1	2021-04-12	5	Death	1	2021-04-14	7	Yes	1	2021-04-09	1	6	6	6	1	0.666667
SM	58	NF	NF	non-Bt	NF non-Bt	1	2021-04-07	Death	1	2021-04-10	3	Death	1	2021-04-12	5	No	0				0
SM	59	NF	NF	non-Bt	NF non-Bt	1	2021-04-07	Death	1	2021-04-10	3	Death	1	2021-04-12	5	Yes	1	2021-04-11	3	2	2	2	1	0.5
SM	60	NF	NF	non-Bt	NF non-Bt	1	2021-04-07	Death	1	2021-04-12	5	Death	1	2021-04-14	7	Yes	1	2021-04-09	1	12	12	6	2	0.833333
SM	61	EE / NF alt.	EE / NF alt.	Bt	EE / NF alt. Bt	1	2021-04-07	Death	1	2021-04-27	20	Censored	0	2021-05-01	24	Yes	1	2021-04-11	3	88	88	21	4.19048	0.761364
SM	62	EE / NF alt.	EE / NF alt.	Bt	EE / NF alt. Bt	1	2021-04-07	Censored	0	2021-05-01	24	Censored	0	2021-05-01	24	Yes	1	2021-04-09	1	124	124	23	5.3913	0.766129
SM	63	EE / NF alt.	EE / NF alt.	Bt	EE / NF alt. Bt	1	2021-04-07	Censored	0	2021-05-01	24	Censored	0	2021-05-01	24	Yes	1	2021-04-09	1	115	115	23	5	0.930435
SM	64	EE / NF alt.	EE / NF alt.	Bt	EE / NF alt. Bt	1	2021-04-07	Censored	0	2021-05-01	24	Censored	0	2021-05-01	24	Yes	1	2021-04-09	1	100	100	23	4.34783	0.89
SM	65	EE / NF alt.	EE / NF alt.	Bt	EE / NF alt. Bt	1	2021-04-07	Censored	0	2021-05-01	24	Censored	0	2021-05-01	24	Yes	1	2021-04-09	1	161	161	23	7	0.801242
SM	66	NF /EE alt.	EE / NF alt.	Bt	EE / NF alt. Bt	1	2021-04-07	Death	1	2021-04-22	15	Censored	0	2021-05-01	24	Yes	1	2021-04-15	7	88	88	17	5.17647	0.772727
SM	67	NF /EE alt.	EE / NF alt.	Bt	EE / NF alt. Bt	1	2021-04-07	Censored	0	2021-05-01	24	Censored	0	2021-05-01	24	Yes	1	2021-04-11	3	103	103	21	4.90476	0.893204
SM	68	NF /EE alt.	EE / NF alt.	Bt	EE / NF alt. Bt	1	2021-04-07	Censored	0	2021-05-01	24	Censored	0	2021-05-01	24	Yes	1	2021-04-11	3	83	83	21	3.95238	0.698795
SM	69	NF /EE alt.	EE / NF alt.	Bt	EE / NF alt. Bt	1	2021-04-07	Death	1	2021-04-19	12	Censored	0	2021-05-01	24	Yes	1	2021-04-09	1	40	40	23	1.73913	0.825
SM	70	NF /EE alt.	EE / NF alt.	Bt	EE / NF alt. Bt	1	2021-04-07	Censored	0	2021-05-01	24	Censored	0	2021-05-01	24	Yes	1	2021-04-09	1	113	113	23	4.91304	0.814159
SM	71	EE / NF alt.	EE / NF alt.	non-Bt	EE / NF alt. non-Bt	1	2021-04-07	Death	1	2021-04-08	1	Censored	0	2021-05-01	24	Yes	1	2021-04-11	3	134	134	21	6.38095	0.895522
SM	72	EE / NF alt.	EE / NF alt.	non-Bt	EE / NF alt. non-Bt	1	2021-04-07	Death	1	2021-04-23	16	Censored	0	2021-05-01	24	Yes	1	2021-04-09	1	129	129	23	5.6087	0.945736
SM	73	EE / NF alt.	EE / NF alt.	non-Bt	EE / NF alt. non-Bt	1	2021-04-07	Censored	0	2021-05-01	24	Censored	0	2021-05-01	24	Yes	1	2021-04-09	1	142	142	23	6.17391	0.901408
SM	74	EE / NF alt.	EE / NF alt.	non-Bt	EE / NF alt. non-Bt	1	2021-04-07	Death	1	2021-05-01	24	Censored	0	2021-05-01	24	Yes	1	2021-04-09	1	48	48	23	2.08696	0.8125
SM	75	EE / NF alt.	EE / NF alt.	non-Bt	EE / NF alt. non-Bt	1	2021-04-07	Death	1	2021-04-27	20	Censored	0	2021-05-01	24	Yes	1	2021-04-09	1	9	9	23	0.391304	0.111111
SM	76	NF /EE alt.	EE / NF alt.	non-Bt	EE / NF alt. non-Bt	1	2021-04-07	Death	1	2021-04-24	17	Death	1	2021-04-09	2	No	0				0
SM	77	NF /EE alt.	EE / NF alt.	non-Bt	EE / NF alt. non-Bt	1	2021-04-07	Censored	0	2021-05-01	24	Censored	0	2021-05-01	24	Yes	1	2021-04-13	5	98	98	19	5.15789	0.94898
SM	78	NF /EE alt.	EE / NF alt.	non-Bt	EE / NF alt. non-Bt	1	2021-04-07	Death	1	2021-04-09	2	Censored	0	2021-05-01	24	Yes	1	2021-04-09	1	79	79	23	3.43478	0.911392
SM	79	NF /EE alt.	EE / NF alt.	non-Bt	EE / NF alt. non-Bt	1	2021-04-07	Censored	0	2021-05-01	24	Censored	0	2021-05-01	24	Yes	1	2021-04-11	3	63	63	21	3	0.492063
SM	80	NF /EE alt.	EE / NF alt.	non-Bt	EE / NF alt. non-Bt	1	2021-04-07	Censored	0	2021-05-01	24	Censored	0	2021-05-01	24	Yes	1	2021-04-09	1	127	127	23	5.52174	0.929134
SM	1	SM	SM	Bt	SM Bt	2	2021-05-12	Death	1	2021-05-16	4	Death	1	2021-05-26	14	Yes	1	2021-05-14	1	14	14	13	1.07692	0.714286
SM	2	SM	SM	Bt	SM Bt	2	2021-05-12	Death	1	2021-05-16	4	Death	1	2021-05-28	16	Yes	1	2021-05-16	3	6	6	13	0.461538	0.666667
SM	3	SM	SM	Bt	SM Bt	2	2021-05-12	Death	1	2021-05-15	3	Death	1	2021-05-20	8	Yes	1	2021-05-14	1	6	6	7	0.857143	0.666667
SM	4	SM	SM	Bt	SM Bt	2	2021-05-12	Death	1	2021-05-16	4	Death	1	2021-05-19	7	Yes	1	2021-05-14	1	7	7	6	1.16667	1
SM	5	SM	SM	Bt	SM Bt	2	2021-05-12	Death	1	2021-05-19	7	Death	1	2021-05-31	19	Yes	1	2021-05-14	1	4	4	18	0.222222	0.75
SM	6	SM	SM	Bt	SM Bt	2	2021-05-12	Death	1	2021-05-18	6	Censored	0	2021-06-05	24	Yes	1	2021-05-16	3	16	16	21	0.761905	0.5
SM	7	SM	SM	Bt	SM Bt	2	2021-05-12	Death	1	2021-05-18	6	Death	1	2021-05-22	10	Yes	1	2021-05-14	1	11	11	9	1.22222	0.818182
SM	8	SM	SM	Bt	SM Bt	2	2021-05-12	Death	1	2021-05-17	5	Death	1	2021-05-28	16	Yes	1	2021-05-16	3	3	3	13	0.230769	0.333333
SM	9	SM	SM	Bt	SM Bt	2	2021-05-12	Death	1	2021-05-16	4	Censored	0	2021-06-05	24	Yes	1	2021-05-16	3	21	21	21	1	0.52381
SM	10	SM	SM	Bt	SM Bt	2	2021-05-12	Death	1	2021-05-19	7	Censored	0	2021-06-05	24	Yes	1	2021-05-16	3	5	5	21	0.238095	0.8
SM	11	SM	SM	non-Bt	SM non-Bt	2	2021-05-12	Death	1	2021-05-19	7	Death	1	2021-05-23	11	Yes	1	2021-05-14	1	22	22	10	2.2	0.909091
SM	12	SM	SM	non-Bt	SM non-Bt	2	2021-05-12	Death	1	2021-05-16	4	Censored	0	2021-06-05	24	Yes	1	2021-05-14	1	22	22	23	0.956522	0.681818
SM	13	SM	SM	non-Bt	SM non-Bt	2	2021-05-12	Death	1	2021-05-15	3	Censored	0	2021-06-05	24	Yes	1	2021-05-16	3	20	20	21	0.952381	0.7
SM	14	SM	SM	non-Bt	SM non-Bt	2	2021-05-12	Censored	0	2021-06-05	24	Death	1	2021-05-25	13	Yes	1	2021-05-14	1	12	12	12	1	0.75
SM	15	SM	SM	non-Bt	SM non-Bt	2	2021-05-12	Death	1	2021-05-16	4	Death	1	2021-06-04	23	Yes	1	2021-05-16	3	49	49	20	2.45	0.857143
SM	16	SM	SM	non-Bt	SM non-Bt	2	2021-05-12	Death	1	2021-05-16	4	Death	1	2021-06-05	24	Yes	1	2021-05-16	3	18	18	21	0.857143	0.944444
SM	17	SM	SM	non-Bt	SM non-Bt	2	2021-05-12	Death	1	2021-05-23	11	Death	1	2021-06-05	24	Yes	1	2021-05-16	3	46	46	21	2.19048	0.956522
SM	18	SM	SM	non-Bt	SM non-Bt	2	2021-05-12	Death	1	2021-06-05	24	Censored	0	2021-06-05	24	Yes	1	2021-05-14	1	41	41	23	1.78261	0.780488
SM	19	SM	SM	non-Bt	SM non-Bt	2	2021-05-12	Death	1	2021-06-01	20	Censored	0	2021-06-05	24	Yes	1	2021-05-14	1	55	55	23	2.3913	0.890909
SM	20	SM	SM	non-Bt	SM non-Bt	2	2021-05-12	Death	1	2021-05-22	10	Death	1	2021-05-29	17	No	0				0
SM	21	SM / EE alt.	SM / EE alt.	Bt	SM / EE alt. Bt	2	2021-05-12	Censored	0	2021-06-05	24	Censored	0	2021-06-05	24	Yes	1	2021-05-14	1	76	76	23	3.30435	0.802632
SM	22	SM / EE alt.	SM / EE alt.	Bt	SM / EE alt. Bt	2	2021-05-12	Censored	0	2021-06-05	24	Censored	0	2021-06-05	24	Yes	1	2021-05-14	1	127	127	23	5.52174	0.952756
SM	23	SM / EE alt.	SM / EE alt.	Bt	SM / EE alt. Bt	2	2021-05-12	Censored	0	2021-06-05	24	Censored	0	2021-06-05	24	Yes	1	2021-05-14	1	105	105	23	4.56522	0.885714
SM	24	SM / EE alt.	SM / EE alt.	Bt	SM / EE alt. Bt	2	2021-05-12	Censored	0	2021-06-05	24	Death	1	2021-05-15	3	No	0				0
SM	25	SM / EE alt.	SM / EE alt.	Bt	SM / EE alt. Bt	2	2021-05-12	Death	1	2021-06-01	20	Death	1	2021-05-18	6	Yes	1	2021-05-14	1	28	28	5	5.6	0.892857
SM	26	EE / SM alt.	SM / EE alt.	Bt	SM / EE alt. Bt	2	2021-05-12	Censored	0	2021-06-05	24	Death	1	2021-06-04	23	Yes	1	2021-05-14	1	118	118	22	5.36364	0.872881
SM	27	EE / SM alt.	SM / EE alt.	Bt	SM / EE alt. Bt	2	2021-05-12	Censored	0	2021-06-05	24	Censored	0	2021-06-05	24	Yes	1	2021-05-14	1	59	59	23	2.56522	0.932203
SM	28	EE / SM alt.	SM / EE alt.	Bt	SM / EE alt. Bt	2	2021-05-12	Censored	0	2021-06-05	24	Censored	0	2021-06-05	24	No	0				0
SM	29	EE / SM alt.	SM / EE alt.	Bt	SM / EE alt. Bt	2	2021-05-12	Death	1	2021-06-02	21	Death	1	2021-05-21	9	Yes	1	2021-05-14	1	31	31	8	3.875	0.935484
SM	30	EE / SM alt.	SM / EE alt.	Bt	SM / EE alt. Bt	2	2021-05-12	Censored	0	2021-06-05	24	Censored	0	2021-06-05	24	Yes	1	2021-05-18	5	56	56	19	2.94737	0.803571
SM	31	SM / EE alt.	SM / EE alt.	non-Bt	SM / EE alt. non-Bt	2	2021-05-12	Death	1	2021-05-30	18	Censored	0	2021-06-05	24	Yes	1	2021-05-16	3	96	96	21	4.57143	0.864583
SM	32	SM / EE alt.	SM / EE alt.	non-Bt	SM / EE alt. non-Bt	2	2021-05-12	Death	1	2021-05-30	18	Censored	0	2021-06-05	24	Yes	1	2021-05-14	1	112	112	23	4.86957	0.901786
SM	33	SM / EE alt.	SM / EE alt.	non-Bt	SM / EE alt. non-Bt	2	2021-05-12	Censored	0	2021-06-05	24	Censored	0	2021-06-05	24	Yes	1	2021-05-16	3	129	129	21	6.14286	0.868217
SM	34	SM / EE alt.	SM / EE alt.	non-Bt	SM / EE alt. non-Bt	2	2021-05-12	Censored	0	2021-06-05	24	Death	1	2021-06-04	23	Yes	1	2021-05-16	3	76	76	20	3.8	0.907895
SM	35	SM / EE alt.	SM / EE alt.	non-Bt	SM / EE alt. non-Bt	2	2021-05-12	Censored	0	2021-06-05	24	Censored	0	2021-06-05	24	Yes	1	2021-05-16	3	116	116	21	5.52381	0.741379
SM	36	EE / SM alt.	SM / EE alt.	non-Bt	SM / EE alt. non-Bt	2	2021-05-12	Death	1	2021-06-03	22	Censored	0	2021-06-05	24	Yes	1	2021-05-14	1	106	106	23	4.6087	0.971698
SM	37	EE / SM alt.	SM / EE alt.	non-Bt	SM / EE alt. non-Bt	2	2021-05-12	Censored	0	2021-06-05	24	Censored	0	2021-06-05	24	Yes	1	2021-05-14	1	111	111	23	4.82609	0.900901
SM	38	EE / SM alt.	SM / EE alt.	non-Bt	SM / EE alt. non-Bt	2	2021-05-12	Censored	0	2021-06-05	24	Censored	0	2021-06-05	24	Yes	1	2021-05-14	1	165	165	23	7.17391	0.957576
SM	39	EE / SM alt.	SM / EE alt.	non-Bt	SM / EE alt. non-Bt	2	2021-05-12	Censored	0	2021-06-05	24	Censored	0	2021-06-05	24	Yes	1	2021-05-14	1	52	52	23	2.26087	0.807692
SM	40	EE / SM alt.	SM / EE alt.	non-Bt	SM / EE alt. non-Bt	2	2021-05-12	Censored	0	2021-06-05	24	Censored	0	2021-06-05	24	Yes	1	2021-05-14	1	106	106	23	4.6087	0.849057
SM	41	EE	EE	Bt	EE Bt	2	2021-05-12	Death	1	2021-05-19	7	Censored	0	2021-06-05	24	Yes	1	2021-05-14	1	207	207	23	9	0.917874
SM	42	EE	EE	Bt	EE Bt	2	2021-05-12	Censored	0	2021-06-05	24	Death	1	2021-05-30	18	Yes	1	2021-05-16	3	53	53	15	3.53333	0.849057
SM	43	EE	EE	Bt	EE Bt	2	2021-05-12	Censored	0	2021-06-05	24	Censored	0	2021-06-05	24	Yes	1	2021-05-14	1	213	213	23	9.26087	0.938967
SM	44	EE	EE	Bt	EE Bt	2	2021-05-12	Censored	0	2021-06-05	24	Censored	0	2021-06-05	24	Yes	1	2021-05-14	1	145	145	23	6.30435	0.862069
SM	45	EE	EE	Bt	EE Bt	2	2021-05-12	Death	1	2021-05-13	1	Censored	0	2021-06-05	24	Yes	1	2021-05-14	1	139	139	23	6.04348	0.920863
SM	46	EE	EE	Bt	EE Bt	2	2021-05-12	Death	1	2021-05-28	16	Censored	0	2021-06-05	24	Yes	1	2021-05-16	3	93	93	21	4.42857	0.903226
SM	47	EE	EE	Bt	EE Bt	2	2021-05-12	Censored	0	2021-06-05	24	Censored	0	2021-06-05	24	Yes	1	2021-05-14	1	193	193	23	8.3913	0.943005
SM	48	EE	EE	Bt	EE Bt	2	2021-05-12	Censored	0	2021-06-05	24	Censored	0	2021-06-05	24	Yes	1	2021-05-16	3	165	165	21	7.85714	0.963636
SM	49	EE	EE	Bt	EE Bt	2	2021-05-12	Death	1	2021-05-31	19	Censored	0	2021-06-05	24	Yes	1	2021-05-16	3	174	174	21	8.28571	0.936782
SM	50	EE	EE	Bt	EE Bt	2	2021-05-12	Death	1	2021-06-03	22	Censored	0	2021-06-05	24	Yes	1	2021-05-16	3	129	129	21	6.14286	0.937984
SM	51	EE	EE	non-Bt	EE non-Bt	2	2021-05-12	Censored	0	2021-06-05	24	Censored	0	2021-06-05	24	Yes	1	2021-05-14	1	165	165	23	7.17391	0.963636
SM	52	EE	EE	non-Bt	EE non-Bt	2	2021-05-12	Death	1	2021-05-27	15	Censored	0	2021-06-05	24	Yes	1	2021-05-14	1	203	203	23	8.82609	0.950739
SM	53	EE	EE	non-Bt	EE non-Bt	2	2021-05-12	Censored	0	2021-06-05	24	Censored	0	2021-06-05	24	Yes	1	2021-05-14	1	160	160	23	6.95652	0.93125
SM	54	EE	EE	non-Bt	EE non-Bt	2	2021-05-12	Censored	0	2021-06-05	24	Censored	0	2021-06-05	24	Yes	1	2021-05-16	3	86	86	21	4.09524	0.744186
SM	55	EE	EE	non-Bt	EE non-Bt	2	2021-05-12	Death	1	2021-05-13	1	Censored	0	2021-06-05	24	Yes	1	2021-05-14	1	188	188	23	8.17391	0.87234
SM	56	EE	EE	non-Bt	EE non-Bt	2	2021-05-12	Censored	0	2021-06-05	24	Censored	0	2021-06-05	24	Yes	1	2021-05-16	3	103	103	21	4.90476	0.92233
SM	57	EE	EE	non-Bt	EE non-Bt	2	2021-05-12	Censored	0	2021-06-05	24	Censored	0	2021-06-05	24	Yes	1	2021-05-14	1	163	163	23	7.08696	0.785276
SM	58	EE	EE	non-Bt	EE non-Bt	2	2021-05-12	Censored	0	2021-06-05	24	Censored	0	2021-06-05	24	Yes	1	2021-05-14	1	156	156	23	6.78261	0.679487
SM	59	EE	EE	non-Bt	EE non-Bt	2	2021-05-12	Death	1	2021-05-29	17	Censored	0	2021-06-05	24	Yes	1	2021-05-16	3	148	148	21	7.04762	0.858108
SM	60	EE	EE	non-Bt	EE non-Bt	2	2021-05-12	Death	1	2021-05-20	8	Death	1	2021-05-16	4	Yes	1	2021-05-16	3	6	6	1	6	0.666667
SM	61	NF	NF	Bt	NF Bt	2	2021-05-12	Death	1	2021-05-16	4	Death	1	2021-05-15	3	No	0				0
SM	62	NF	NF	Bt	NF Bt	2	2021-05-12	Death	1	2021-05-15	3	Death	1	2021-05-18	6	Yes	1	2021-05-16	3	5	5	3	1.66667	1
SM	63	NF	NF	Bt	NF Bt	2	2021-05-12	Death	1	2021-05-15	3	Death	1	2021-05-19	7	Yes	1	2021-05-16	3	7	7	4	1.75	0.857143
SM	64	NF	NF	Bt	NF Bt	2	2021-05-12	Death	1	2021-05-16	4	Death	1	2021-05-18	6	No	0				0
SM	65	NF	NF	Bt	NF Bt	2	2021-05-12	Death	1	2021-05-15	3	Censored	0	2021-05-13	1	No	0				0
SM	66	NF	NF	non-Bt	NF non-Bt	2	2021-05-12	Death	1	2021-05-15	3	Death	1	2021-05-18	6	Yes	1	2021-05-16	3	2	2	3	0.666667	1
SM	67	NF	NF	non-Bt	NF non-Bt	2	2021-05-12	Death	1	2021-05-16	4	Death	1	2021-05-15	3	Yes	1	2021-05-14	1	6	6	2	3	0.666667
SM	68	NF	NF	non-Bt	NF non-Bt	2	2021-05-12	Death	1	2021-05-16	4	Death	1	2021-05-18	6	No	0				0
SM	69	NF	NF	non-Bt	NF non-Bt	2	2021-05-12	Death	1	2021-05-15	3	Death	1	2021-05-17	5	No	0				0
SM	70	NF	NF	non-Bt	NF non-Bt	2	2021-05-12	Death	1	2021-05-15	3	Death	1	2021-05-18	6	Yes	1	2021-05-14	1	7	7	5	1.4	0.857143
SM	71	EE / NF alt.	EE / NF alt.	Bt	EE / NF alt. Bt	2	2021-05-12	Censored	0	2021-06-05	24	Death	1	2021-05-25	13	Yes	1	2021-05-14	1	61	61	12	5.08333	0.901639
SM	72	EE / NF alt.	EE / NF alt.	Bt	EE / NF alt. Bt	2	2021-05-12	Censored	0	2021-06-05	24	Censored	0	2021-06-05	24	Yes	1	2021-05-14	1	97	97	23	4.21739	0.979381
SM	73	EE / NF alt.	EE / NF alt.	Bt	EE / NF alt. Bt	2	2021-05-12	Censored	0	2021-06-05	24	Death	1	2021-06-05	24	Yes	1	2021-05-14	1	83	83	23	3.6087	0.662651
SM	74	EE / NF alt.	EE / NF alt.	Bt	EE / NF alt. Bt	2	2021-05-12	Death	1	2021-05-23	11	Death	1	2021-05-24	12	Yes	1	2021-05-14	1	68	68	11	6.18182	0.823529
SM	75	EE / NF alt.	EE / NF alt.	Bt	EE / NF alt. Bt	2	2021-05-12	Censored	0	2021-06-05	24	Censored	0	2021-06-05	24	Yes	1	2021-05-14	1	103	103	23	4.47826	0.873786
SM	76	NF /EE alt.	EE / NF alt.	Bt	EE / NF alt. Bt	2	2021-05-12	Death	1	2021-05-14	2	Censored	0	2021-06-05	24	Yes	1	2021-05-14	1	100	100	23	4.34783	0.82
SM	77	NF /EE alt.	EE / NF alt.	Bt	EE / NF alt. Bt	2	2021-05-12	Censored	0	2021-06-05	24	Censored	0	2021-06-05	24	Yes	1	2021-05-14	1	106	106	23	4.6087	0.915094
SM	78	NF /EE alt.	EE / NF alt.	Bt	EE / NF alt. Bt	2	2021-05-12	Death	1	2021-05-15	3	Censored	0	2021-06-05	24	Yes	1	2021-05-14	1	153	153	23	6.65217	0.941176
SM	79	NF /EE alt.	EE / NF alt.	Bt	EE / NF alt. Bt	2	2021-05-12	Death	1	2021-05-14	2	Censored	0	2021-06-05	24	Yes	1	2021-05-16	3	106	106	21	5.04762	0.59434
SM	80	NF /EE alt.	EE / NF alt.	Bt	EE / NF alt. Bt	2	2021-05-12	Censored	0	2021-06-05	24	Censored	0	2021-06-05	24	Yes	1	2021-05-16	3	122	122	21	5.80952	0.778689
SM	81	EE / NF alt.	EE / NF alt.	non-Bt	EE / NF alt. non-Bt	2	2021-05-12	Death	1	2021-05-24	12	Censored	0	2021-06-05	24	Yes	1	2021-05-16	3	103	103	21	4.90476	0.834951
SM	82	EE / NF alt.	EE / NF alt.	non-Bt	EE / NF alt. non-Bt	2	2021-05-12	Censored	0	2021-06-05	24	Censored	0	2021-06-05	24	Yes	1	2021-05-14	1	118	118	23	5.13043	0.923729
SM	83	EE / NF alt.	EE / NF alt.	non-Bt	EE / NF alt. non-Bt	2	2021-05-12	Censored	0	2021-06-05	24	Censored	0	2021-06-05	24	Yes	1	2021-05-14	1	109	109	23	4.73913	0.93578
SM	84	EE / NF alt.	EE / NF alt.	non-Bt	EE / NF alt. non-Bt	2	2021-05-12	Death	1	2021-05-16	4	Censored	0	2021-06-05	24	Yes	1	2021-05-14	1	120	120	23	5.21739	0.908333
SM	85	EE / NF alt.	EE / NF alt.	non-Bt	EE / NF alt. non-Bt	2	2021-05-12	Censored	0	2021-06-05	24	Censored	0	2021-06-05	24	Yes	1	2021-05-16	3	60	60	21	2.85714	0.833333
SM	86	NF /EE alt.	EE / NF alt.	non-Bt	EE / NF alt. non-Bt	2	2021-05-12	Death	1	2021-05-15	3	Censored	0	2021-06-05	24	Yes	1	2021-05-14	1	118	118	23	5.13043	0.872881
SM	87	NF /EE alt.	EE / NF alt.	non-Bt	EE / NF alt. non-Bt	2	2021-05-12	Censored	0	2021-06-05	24	Censored	0	2021-06-05	24	Yes	1	2021-05-16	3	119	119	21	5.66667	0.865546
SM	88	NF /EE alt.	EE / NF alt.	non-Bt	EE / NF alt. non-Bt	2	2021-05-12	Death	1	2021-05-25	13	Censored	0	2021-06-05	24	Yes	1	2021-05-16	3	114	114	21	5.42857	0.929825
SM	89	NF /EE alt.	EE / NF alt.	non-Bt	EE / NF alt. non-Bt	2	2021-05-12	Death	1	2021-05-19	7	Death	1	2021-05-23	11	Yes	1	2021-05-16	3	31	31	8	3.875	0.709677
SM	90	NF /EE alt.	EE / NF alt.	non-Bt	EE / NF alt. non-Bt	2	2021-05-12	Censored	0	2021-06-05	24	Censored	0	2021-06-05	24	Yes	1	2021-05-14	1	109	109	23	4.73913	0.825688
SL	1	SL	SL	Bt	SL Bt	1	2023-03-20	Death	1	2023-03-28	8	Censored	0	2023-04-14	25	Yes	1	2023-03-28	7	27	27	18	1.5	0.703704	10.75
SL	2	SL	SL	Bt	SL Bt	1	2023-03-20	Death	1	2023-03-26	6	Censored	0	2023-04-14	25	Yes	1	2023-03-22	1	56	56	24	2.33333	0.767857	9.36364
SL	3	SL	SL	Bt	SL Bt	1	2023-03-20	Death	1	2023-03-27	7	Censored	0	2023-04-14	25	Yes	1	2023-03-24	3	39	39	22	1.77273	0.871795	10.3333
SL	5	SL	SL	Bt	SL Bt	1	2023-03-20	Death	1	2023-03-26	6	Death	1	2023-04-11	22	Yes	1	2023-04-03	13	17	17	9	1.88889	0.176471	6.18182
SL	6	SL	SL	Bt	SL Bt	1	2023-03-20	Death	1	2023-03-26	6	Death	1	2023-04-08	19	Yes	1	2023-03-24	3	25	25	16	1.5625	0.04	10.5556
SL	7	SL	SL	Bt	SL Bt	1	2023-03-20	Censored	0	2023-04-14	25	Death	1	2023-03-31	11	No	0				0				4.16667
SL	8	SL	SL	Bt	SL Bt	1	2023-03-20	Death	1	2023-03-31	11	Censored	0	2023-04-14	25	Yes	1	2023-03-26	5	14	14	20	0.7	0.642857	7.08333
SL	9	SL	SL	Bt	SL Bt	1	2023-03-20	Death	1	2023-03-26	6	Censored	0	2023-04-14	25	Yes	1	2023-03-24	3	18	18	22	0.818182	0.5	7.72727
SL	10	SL	SL	Bt	SL Bt	1	2023-03-20	Death	1	2023-04-06	17	Death	1	2023-04-07	18	Yes	1	2023-03-24	3	11	11	15	0.733333	0.818182	10.5
SL	11	SL	SL	non-Bt	SL non-Bt	1	2023-03-20	Death	1	2023-04-03	14	Death	1	2023-04-01	12	Yes	1	2023-03-24	3	22	22	9	2.44444	0.954545	5
SL	12	SL	SL	non-Bt	SL non-Bt	1	2023-03-20	Death	1	2023-03-30	10	Censored	0	2023-04-14	25	Yes	1	2023-03-24	3	65	65	22	2.95455	0.738462	8.41667
SL	13	SL	SL	non-Bt	SL non-Bt	1	2023-03-20	Death	1	2023-03-31	11	Death	1	2023-04-05	16	Yes	1	2023-03-24	3	23	23	13	1.76923	0.73913	6.125
SL	14	SL	SL	non-Bt	SL non-Bt	1	2023-03-20	Censored	0	2023-04-14	25	Censored	0	2023-04-14	25	Yes	1	2023-03-26	5	31	31	20	1.55	0.806452	9
SL	15	SL	SL	non-Bt	SL non-Bt	1	2023-03-20	Death	1	2023-03-30	10	Censored	0	2023-04-14	25	Yes	1	2023-03-24	3	26	26	22	1.18182	0.5	6.58333
SL	16	SL	SL	non-Bt	SL non-Bt	1	2023-03-20	Censored	0	2023-04-14	25	Censored	0	2023-04-14	25	Yes	1	2023-03-26	5	26	26	20	1.3	0.692308	8.16667
SL	17	SL	SL	non-Bt	SL non-Bt	1	2023-03-20	Censored	0	2023-04-14	25	Censored	0	2023-04-14	25	Yes	1	2023-03-24	3	57	57	22	2.59091	0.842105	9.66667
SL	18	SL	SL	non-Bt	SL non-Bt	1	2023-03-20	Censored	0	2023-04-14	25	Censored	0	2023-04-14	25	Yes	1	2023-03-24	3	41	41	22	1.86364	0.707317	11.75
SL	19	SL	SL	non-Bt	SL non-Bt	1	2023-03-20	Death	1	2023-03-28	8	Censored	0	2023-04-14	25	Yes	1	2023-03-24	3	26	26	22	1.18182	0.692308	6.5
SL	20	SL	SL	non-Bt	SL non-Bt	1	2023-03-20	Death	1	2023-04-03	14	Censored	0	2023-04-14	25	Yes	1	2023-03-24	3	56	56	22	2.54545	0.714286	7.16667
SL	21	SL / EE alt.	SL / EE alt.	Bt	SL / EE alt. Bt	1	2023-03-20	Censored	0	2023-04-14	25	Censored	0	2023-04-14	25	Yes	1	2023-03-24	3	142	142	22	6.45455	0.746479	3.66667
SL	22	SL / EE alt.	SL / EE alt.	Bt	SL / EE alt. Bt	1	2023-03-20	Censored	0	2023-04-14	25	Censored	0	2023-04-14	25	Yes	1	2023-03-24	3	76	76	22	3.45455	0.657895	3.66667
SL	24	SL / EE alt.	SL / EE alt.	Bt	SL / EE alt. Bt	1	2023-03-20	Censored	0	2023-04-14	25	Censored	0	2023-04-14	25	Yes	1	2023-03-24	3	119	119	22	5.40909	0.773109	3.5
SL	25	SL / EE alt.	SL / EE alt.	Bt	SL / EE alt. Bt	1	2023-03-20	Censored	0	2023-04-14	25	Censored	0	2023-04-14	25	Yes	1	2023-03-24	3	159	159	22	7.22727	0.679245	4.33333
SL	26	EE / SL alt.	SL / EE alt.	Bt	SL / EE alt. Bt	1	2023-03-20	Censored	0	2023-04-14	25	Censored	0	2023-04-14	25	Yes	1	2023-03-24	3	97	97	22	4.40909	0.742268	4.83333
SL	27	EE / SL alt.	SL / EE alt.	Bt	SL / EE alt. Bt	1	2023-03-20	Censored	0	2023-04-14	25	Censored	0	2023-04-14	25	Yes	1	2023-03-24	3	115	115	22	5.22727	0.53913	2.66667
SL	28	EE / SL alt.	SL / EE alt.	Bt	SL / EE alt. Bt	1	2023-03-20	Censored	0	2023-03-24	4	Censored	0	2023-04-14	25	Yes	1	2023-03-24	3	92	92	22	4.18182	0.934783	5.33333	male squashed accidentally
SL	29	EE / SL alt.	SL / EE alt.	Bt	SL / EE alt. Bt	1	2023-03-20	Censored	0	2023-04-14	25	Censored	0	2023-04-14	25	Yes	1	2023-03-24	3	113	113	22	5.13636	0.787611	3.66667
SL	30	EE / SL alt.	SL / EE alt.	Bt	SL / EE alt. Bt	1	2023-03-20	Censored	0	2023-04-14	25	Censored	0	2023-04-14	25	Yes	1	2023-03-22	1	86	86	24	3.58333	0.732558	2
SL	31	SL / EE alt.	SL / EE alt.	non-Bt	SL / EE alt. non-Bt	1	2023-03-20	Censored	0	2023-04-14	25	Censored	0	2023-04-14	25	Yes	1	2023-03-24	3	128	128	22	5.81818	0.859375	1.5
SL	32	SL / EE alt.	SL / EE alt.	non-Bt	SL / EE alt. non-Bt	1	2023-03-20	Censored	0	2023-04-14	25	Censored	0	2023-04-14	25	Yes	1	2023-03-24	3	136	136	22	6.18182	0.727941	1.16667
SL	33	SL / EE alt.	SL / EE alt.	non-Bt	SL / EE alt. non-Bt	1	2023-03-20	Censored	0	2023-04-14	25	Censored	0	2023-04-14	25	Yes	1	2023-03-24	3	100	100	22	4.54545	0.82	0.833333
SL	34	SL / EE alt.	SL / EE alt.	non-Bt	SL / EE alt. non-Bt	1	2023-03-20	Censored	0	2023-04-14	25	Censored	0	2023-04-14	25	Yes	1	2023-03-24	3	111	111	22	5.04545	0.774775	1.83333
SL	35	SL / EE alt.	SL / EE alt.	non-Bt	SL / EE alt. non-Bt	1	2023-03-20	Censored	0	2023-04-14	25	Censored	0	2023-04-14	25	Yes	1	2023-03-24	3	130	130	22	5.90909	0.776923	1.6
SL	36	EE / SL alt.	SL / EE alt.	non-Bt	SL / EE alt. non-Bt	1	2023-03-20	Censored	0	2023-04-14	25	Censored	0	2023-04-14	25	Yes	1	2023-03-22	1	142	142	24	5.91667	0.690141	2.83333
SL	37	EE / SL alt.	SL / EE alt.	non-Bt	SL / EE alt. non-Bt	1	2023-03-20	Censored	0	2023-04-14	25	Censored	0	2023-04-14	25	Yes	1	2023-03-24	3	109	109	22	4.95455	0.844037	2.16667
SL	38	EE / SL alt.	SL / EE alt.	non-Bt	SL / EE alt. non-Bt	1	2023-03-20	Censored	0	2023-04-14	25	Censored	0	2023-04-14	25	Yes	1	2023-03-26	5	120	120	20	6	0.891667	2.66667
SL	39	EE / SL alt.	SL / EE alt.	non-Bt	SL / EE alt. non-Bt	1	2023-03-20	Censored	0	2023-04-14	25	Censored	0	2023-04-14	25	Yes	1	2023-03-24	3	99	99	22	4.5	0.717172	3.33333
SL	40	EE / SL alt.	SL / EE alt.	non-Bt	SL / EE alt. non-Bt	1	2023-03-20	Censored	0	2023-04-14	25	Censored	0	2023-04-14	25	Yes	1	2023-03-24	3	142	142	22	6.45455	0.746479	5.66667
SL	42	SL + EE	SL + EE	Bt	SL + EE Bt	1	2023-03-20	Censored	0	2023-04-14	25	Censored	0	2023-04-14	25	Yes	1	2023-03-24	3	104	104	22	4.72727	0.682692	0
SL	43	SL + EE	SL + EE	Bt	SL + EE Bt	1	2023-03-20	Censored	0	2023-04-14	25	Censored	0	2023-04-14	25	Yes	1	2023-03-24	3	95	95	22	4.31818	0.726316	1.41667
SL	44	SL + EE	SL + EE	Bt	SL + EE Bt	1	2023-03-20	Censored	0	2023-04-14	25	Censored	0	2023-04-14	25	Yes	1	2023-03-22	1	111	111	24	4.625	0.792793	1.58333
SL	45	SL + EE	SL + EE	Bt	SL + EE Bt	1	2023-03-20	Censored	0	2023-04-14	25	Censored	0	2023-04-14	25	Yes	1	2023-03-28	7	2	2	18	0.111111	1	1.66667
SL	46	SL + EE	SL + EE	Bt	SL + EE Bt	1	2023-03-20	Death	1	2023-04-14	25	Censored	0	2023-04-14	25	Yes	1	2023-03-24	3	108	108	22	4.90909	0.898148	1
SL	47	SL + EE	SL + EE	Bt	SL + EE Bt	1	2023-03-20	Death	1	2023-04-09	20	Censored	0	2023-04-14	25	Yes	1	2023-03-24	3	83	83	22	3.77273	0.831325	0.909091
SL	48	SL + EE	SL + EE	Bt	SL + EE Bt	1	2023-03-20	Censored	0	2023-04-14	25	Censored	0	2023-04-14	25	Yes	1	2023-03-24	3	132	132	22	6	0.871212	0.416667
SL	49	SL + EE	SL + EE	Bt	SL + EE Bt	1	2023-03-20	Censored	0	2023-04-14	25	Censored	0	2023-04-14	25	Yes	1	2023-03-24	3	141	141	22	6.40909	0.87234	0.416667
SL	50	SL + EE	SL + EE	Bt	SL + EE Bt	1	2023-03-20	Censored	0	2023-04-14	25	Censored	0	2023-04-14	25	Yes	1	2023-03-22	1	145	145	24	6.04167	0.827586	2.33333
SL	51	SL + EE	SL + EE	non-Bt	SL + EE non-Bt	1	2023-03-20	Censored	0	2023-04-14	25	Censored	0	2023-04-14	25	Yes	1	2023-03-22	1	183	183	24	7.625	0.857923	0.583333
SL	52	SL + EE	SL + EE	non-Bt	SL + EE non-Bt	1	2023-03-20	Censored	0	2023-04-14	25	Censored	0	2023-04-14	25	Yes	1	2023-03-24	3	168	168	22	7.63636	0.809524	2.58333
SL	53	SL + EE	SL + EE	non-Bt	SL + EE non-Bt	1	2023-03-20	Censored	0	2023-04-14	25	Censored	0	2023-04-14	25	Yes	1	2023-03-24	3	143	143	22	6.5	0.846154	1.25
SL	54	SL + EE	SL + EE	non-Bt	SL + EE non-Bt	1	2023-03-20	Censored	0	2023-04-14	25	Censored	0	2023-04-14	25	Yes	1	2023-03-24	3	131	131	22	5.95455	0.70229	1
SL	56	SL + EE	SL + EE	non-Bt	SL + EE non-Bt	1	2023-03-20	Censored	0	2023-04-14	25	Censored	0	2023-04-14	25	Yes	1	2023-03-22	1	155	155	24	6.45833	0.864516	1.25
SL	58	SL + EE	SL + EE	non-Bt	SL + EE non-Bt	1	2023-03-20	Death	1	2023-03-24	4	Censored	0	2023-04-14	25	Yes	1	2023-03-22	1	149	149	24	6.20833	0.697987	1.16667
SL	59	SL + EE	SL + EE	non-Bt	SL + EE non-Bt	1	2023-03-20	Censored	0	2023-04-14	25	Censored	0	2023-04-14	25	Yes	1	2023-03-24	3	152	152	22	6.90909	0.855263	0.416667
SL	60	SL + EE	SL + EE	non-Bt	SL + EE non-Bt	1	2023-03-20	Censored	0	2023-04-14	25	Censored	0	2023-04-14	25	Yes	1	2023-03-24	3	132	132	22	6	0.848485	1.33333
SL	61	EE	EE	Bt	EE Bt	1	2023-03-20	Censored	0	2023-04-14	25	Censored	0	2023-04-14	25	Yes	1	2023-03-22	1	198	198	24	8.25	0.767677
SL	62	EE	EE	Bt	EE Bt	1	2023-03-20	Censored	0	2023-04-14	25	Censored	0	2023-04-14	25	Yes	1	2023-03-24	3	177	177	22	8.04545	0.813559
SL	63	EE	EE	Bt	EE Bt	1	2023-03-20	Death	1	2023-03-26	6	Censored	0	2023-04-14	25	Yes	1	2023-03-24	3	148	148	22	6.72727	0.891892
SL	64	EE	EE	Bt	EE Bt	1	2023-03-20	Censored	0	2023-04-14	25	Censored	0	2023-04-14	25	Yes	1	2023-03-22	1	126	126	24	5.25	0.833333
SL	65	EE	EE	Bt	EE Bt	1	2023-03-20	Censored	0	2023-04-14	25	Censored	0	2023-04-14	25	Yes	1	2023-03-22	1	200	200	24	8.33333	0.89
SL	66	EE	EE	non-Bt	EE non-Bt	1	2023-03-20	Censored	0	2023-04-14	25	Censored	0	2023-04-14	25	Yes	1	2023-03-22	1	143	143	24	5.95833	0.832168
SL	67	EE	EE	non-Bt	EE non-Bt	1	2023-03-20	Censored	0	2023-04-14	25	Censored	0	2023-04-14	25	Yes	1	2023-03-24	3	118	118	22	5.36364	0.618644
SL	68	EE	EE	non-Bt	EE non-Bt	1	2023-03-20	Censored	0	2023-04-14	25	Censored	0	2023-04-14	25	Yes	1	2023-03-22	1	256	256	24	10.6667	0.875
SL	69	EE	EE	non-Bt	EE non-Bt	1	2023-03-20	Censored	0	2023-04-14	25	Censored	0	2023-04-14	25	Yes	1	2023-03-24	3	21	21	22	0.954545	0.952381
SL	70	EE	EE	non-Bt	EE non-Bt	1	2023-03-20	Censored	0	2023-04-14	25	Censored	0	2023-04-14	25	Yes	1	2023-03-22	1	198	198	24	8.25	0.808081
SL	71	EE / NF alt.	EE / NF alt.	Bt	EE / NF alt. Bt	1	2023-03-20	Censored	0	2023-04-14	25	Censored	0	2023-04-14	25	Yes	1	2023-03-22	1	185	185	24	7.70833	0.724324
SL	72	EE / NF alt.	EE / NF alt.	Bt	EE / NF alt. Bt	1	2023-03-20	Censored	0	2023-04-14	25	Death	1	2023-03-29	9	Yes	1	2023-03-24	3	39	39	6	6.5	0.769231
SL	73	EE / NF alt.	EE / NF alt.	Bt	EE / NF alt. Bt	1	2023-03-20	Censored	0	2023-04-14	25	Censored	0	2023-04-14	25	Yes	1	2023-03-24	3	7	7	22	0.318182	0.714286
SL	74	EE / NF alt.	EE / NF alt.	Bt	EE / NF alt. Bt	1	2023-03-20	Censored	0	2023-04-14	25	Censored	0	2023-04-14	25	Yes	1	2023-03-22	1	139	139	24	5.79167	0.769784
SL	75	EE / NF alt.	EE / NF alt.	Bt	EE / NF alt. Bt	1	2023-03-20	Censored	0	2023-04-14	25	Censored	0	2023-04-14	25	No	0				0
SL	76	NF / EE alt.	EE / NF alt.	Bt	EE / NF alt. Bt	1	2023-03-20	Censored	0	2023-04-14	25	Death	1	2023-03-22	2	Yes	1	2023-03-22	1	1	1	1	1
SL	77	NF / EE alt.	EE / NF alt.	Bt	EE / NF alt. Bt	1	2023-03-20	Censored	0	2023-04-14	25	Censored	0	2023-04-14	25	Yes	1	2023-03-26	5	105	105	20	5.25	0.838095
SL	78	NF / EE alt.	EE / NF alt.	Bt	EE / NF alt. Bt	1	2023-03-20	Death	1	2023-04-07	18	Censored	0	2023-04-14	25	Yes	1	2023-03-22	1	153	153	24	6.375	0.764706
SL	79	NF / EE alt.	EE / NF alt.	Bt	EE / NF alt. Bt	1	2023-03-20	Censored	0	2023-04-14	25	Censored	0	2023-04-14	25	Yes	1	2023-03-24	3	155	155	22	7.04545	0.806452
SL	80	NF / EE alt.	EE / NF alt.	Bt	EE / NF alt. Bt	1	2023-03-20	Censored	0	2023-04-14	25	Censored	0	2023-04-14	25	Yes	1	2023-03-24	3	124	124	22	5.63636	0.83871
SL	81	EE / NF alt.	EE / NF alt.	non-Bt	EE / NF alt. non-Bt	1	2023-03-20	Censored	0	2023-03-24	4	Censored	0	2023-04-14	25	Yes	1	2023-03-22	1	143	143	24	5.95833	0.538462		male flew off during handling nad was not found anymore
SL	82	EE / NF alt.	EE / NF alt.	non-Bt	EE / NF alt. non-Bt	1	2023-03-20	Censored	0	2023-04-14	25	Censored	0	2023-04-14	25	Yes	1	2023-03-22	1	155	155	24	6.45833	0.703226
SL	83	EE / NF alt.	EE / NF alt.	non-Bt	EE / NF alt. non-Bt	1	2023-03-20	Censored	0	2023-04-14	25	Censored	0	2023-04-14	25	Yes	1	2023-03-22	1	140	140	24	5.83333	0.628571
SL	84	EE / NF alt.	EE / NF alt.	non-Bt	EE / NF alt. non-Bt	1	2023-03-20	Death	1	2023-04-13	24	Censored	0	2023-04-14	25	Yes	1	2023-03-22	1	173	173	24	7.20833	0.537572
SL	85	EE / NF alt.	EE / NF alt.	non-Bt	EE / NF alt. non-Bt	1	2023-03-20	Censored	0	2023-04-14	25	Censored	0	2023-04-14	25	Yes	1	2023-03-22	1	132	132	24	5.5	0.810606
SL	86	NF / EE alt.	EE / NF alt.	non-Bt	EE / NF alt. non-Bt	1	2023-03-20	Censored	0	2023-04-14	25	Censored	0	2023-04-14	25	Yes	1	2023-03-22	1	132	132	24	5.5	0.886364
SL	87	NF / EE alt.	EE / NF alt.	non-Bt	EE / NF alt. non-Bt	1	2023-03-20	Censored	0	2023-04-14	25	Death	1	2023-03-31	11	Yes	1	2023-03-24	3	34	34	8	4.25	0.794118
SL	88	NF / EE alt.	EE / NF alt.	non-Bt	EE / NF alt. non-Bt	1	2023-03-20	Death	1	2023-04-11	22	Censored	0	2023-04-14	25	Yes	1	2023-03-22	1	138	138	24	5.75	0.898551
SL	89	NF / EE alt.	EE / NF alt.	non-Bt	EE / NF alt. non-Bt	1	2023-03-20	Censored	0	2023-04-14	25	Censored	0	2023-04-14	25	Yes	1	2023-03-24	3	154	154	22	7	0.435065
SL	90	NF / EE alt.	EE / NF alt.	non-Bt	EE / NF alt. non-Bt	1	2023-03-20	Death	1	2023-04-07	18	Censored	0	2023-04-14	25	Yes	1	2023-03-24	3	112	112	22	5.09091	0.883929
SL	91	NF	NF	Bt	NF Bt	1	2023-03-20	Death	1	2023-03-24	4	Death	1	2023-04-03	14	Yes	1	2023-03-22	1	20	20	13	1.53846	0.25
SL	92	NF	NF	Bt	NF Bt	1	2023-03-20	Death	1	2023-03-26	6	Death	1	2023-03-31	11	Yes	1	2023-03-22	1	14	14	10	1.4	0.785714
SL	93	NF	NF	Bt	NF Bt	1	2023-03-20	Death	1	2023-03-25	5	Death	1	2023-03-28	8	Yes	1	2023-03-22	1	6	6	7	0.857143	0.833333
SL	94	NF	NF	Bt	NF Bt	1	2023-03-20	Death	1	2023-03-24	4	Death	1	2023-03-28	8	Yes	1	2023-03-22	1	7	7	7	1	0.571429
SL	95	NF	NF	Bt	NF Bt	1	2023-03-20	Death	1	2023-03-26	6	Death	1	2023-03-27	7	Yes	1	2023-03-22	1	6	6	6	1	0.666667
SL	96	NF	NF	non-Bt	NF non-Bt	1	2023-03-20	Death	1	2023-03-24	4	Death	1	2023-03-26	6	Yes	1	2023-03-24	3	4	4	3	1.33333	1
SL	97	NF	NF	non-Bt	NF non-Bt	1	2023-03-20	Death	1	2023-03-24	4	Death	1	2023-03-26	6	Yes	1	2023-03-22	1	5	5	5	1	0.6
SL	98	NF	NF	non-Bt	NF non-Bt	1	2023-03-20	Death	1	2023-03-26	6	Death	1	2023-03-28	8	Yes	1	2023-03-22	1	15	15	7	2.14286	0.466667
SL	99	NF	NF	non-Bt	NF non-Bt	1	2023-03-20	Death	1	2023-03-24	4	Death	1	2023-03-26	6	No	0				0
SL	100	NF	NF	non-Bt	NF non-Bt	1	2023-03-20	Death	1	2023-03-24	4	Death	1	2023-03-27	7	Yes	1	2023-03-24	3	4	4	4	1	0.5
SL	1	SL	SL	Bt	SL Bt	2	2023-05-12	Death	1	2023-05-19	7	Censored	0	2023-06-06	25	Yes	1	2023-05-14	1	15	15	24	0.625	0.47	7.91667
SL	3	SL	SL	Bt	SL Bt	2	2023-05-12	Death	1	2023-05-18	6	Censored	0	2023-06-06	25	Yes	1	2023-05-14	1	28	28	24	1.16667	0.821429	8.83333
SL	4	SL	SL	Bt	SL Bt	2	2023-05-12	Death	1	2023-05-18	6	Censored	0	2023-06-06	25	Yes	1	2023-05-14	1	18	18	24	0.75	0.777778	8.25
SL	5	SL	SL	Bt	SL Bt	2	2023-05-12	Death	1	2023-05-17	5	Death	1	2023-06-05	24	Yes	1	2023-05-16	3	49	49	21	2.33333	0.816327	11.1667
SL	6	SL	SL	Bt	SL Bt	2	2023-05-12	Death	1	2023-05-18	6	Censored	0	2023-06-06	25	Yes	1	2023-05-14	1	48	48	24	2	0.8125	9.83333
SL	7	SL	SL	Bt	SL Bt	2	2023-05-12	Death	1	2023-05-18	6	Censored	0	2023-06-06	25	Yes	1	2023-05-14	1	31	31	24	1.29167	0.83871	8.08333
SL	8	SL	SL	Bt	SL Bt	2	2023-05-12	Death	1	2023-05-19	7	Death	1	2023-05-20	8	Yes	1	2023-05-14	1	12	12	7	1.71429	0.833333	6.25
SL	9	SL	SL	Bt	SL Bt	2	2023-05-12	Death	1	2023-05-17	5	Censored	0	2023-06-06	25	Yes	1	2023-05-18	5	49	49	20	2.45	0.877551	12.3333
SL	10	SL	SL	Bt	SL Bt	2	2023-05-12	Death	1	2023-05-20	8	Censored	0	2023-06-06	25	Yes	1	2023-05-16	3	86	86	22	3.90909	0.790698	10.4167
SL	11	SL	SL	Bt	SL Bt	2	2023-05-12	Death	1	2023-05-29	17	Censored	0	2023-06-06	25	Yes	1	2023-05-16	3	62	62	22	2.81818	0.709677	12.0833
SL	12	SL	SL	non-Bt	SL non-Bt	2	2023-05-12	Death	1	2023-05-20	8	Censored	0	2023-06-06	25	Yes	1	2023-05-16	3	69	69	22	3.13636	0.898551	11.8333
SL	13	SL	SL	non-Bt	SL non-Bt	2	2023-05-12	Death	1	2023-06-04	23	Censored	0	2023-06-06	25	Yes	1	2023-05-14	1	50	50	24	2.08333	0.86	12.25
SL	14	SL	SL	non-Bt	SL non-Bt	2	2023-05-12	Death	1	2023-05-26	14	Death	1	2023-05-26	14	Yes	1	2023-05-20	7	7	7	7	1	0.714286	11.7143
SL	15	SL	SL	non-Bt	SL non-Bt	2	2023-05-12	Death	1	2023-05-22	10	Censored	0	2023-06-06	25	Yes	1	2023-05-16	3	36	36	22	1.63636	0.861111	8.83333
SL	16	SL	SL	non-Bt	SL non-Bt	2	2023-05-12	Death	1	2023-05-23	11	Censored	0	2023-06-06	25	Yes	1	2023-05-14	1	46	46	24	1.91667	0.978261	8.33333
SL	17	SL	SL	non-Bt	SL non-Bt	2	2023-05-12	Censored	0	2023-06-06	25	Censored	0	2023-06-06	25	Yes	1	2023-05-18	5	38	38	20	1.9	0.842105	11.6667
SL	18	SL	SL	non-Bt	SL non-Bt	2	2023-05-12	Death	1	2023-05-16	4	Censored	0	2023-06-06	25	Yes	1	2023-05-28	15	6	6	10	0.6	1	10.75
SL	19	SL	SL	non-Bt	SL non-Bt	2	2023-05-12	Death	1	2023-05-24	12	Censored	0	2023-05-30	18	Yes	1	2023-05-16	3	56	56	15	3.73333	0.910714	11.1111	female not there when checking container
SL	20	SL	SL	non-Bt	SL non-Bt	2	2023-05-12	Censored	0	2023-06-06	25	Death	1	2023-05-26	14	Yes	1	2023-05-16	3	36	36	11	3.27273	0.722222	10
SL	21	SL	SL	non-Bt	SL non-Bt	2	2023-05-12	Death	1	2023-05-21	9	Censored	0	2023-06-06	25	Yes	1	2023-05-16	3	52	52	22	2.36364	0.538462	10.0833
SL	22	SL / EE alt.	SL / EE alt.	Bt	SL / EE alt. Bt	2	2023-05-12	Censored	0	2023-06-06	25	Censored	0	2023-06-06	25	Yes	1	2023-05-16	3	127	127	22	5.77273	0.937008	3.83333
SL	23	SL / EE alt.	SL / EE alt.	Bt	SL / EE alt. Bt	2	2023-05-12	Censored	0	2023-06-06	25	Censored	0	2023-06-06	25	Yes	1	2023-05-18	5	82	82	20	4.1	0.926829	3.16667
SL	24	SL / EE alt.	SL / EE alt.	Bt	SL / EE alt. Bt	2	2023-05-12	Censored	0	2023-06-06	25	Censored	0	2023-06-06	25	Yes	1	2023-05-16	3	136	136	22	6.18182	0.919118	4.66667
SL	25	SL / EE alt.	SL / EE alt.	Bt	SL / EE alt. Bt	2	2023-05-12	Censored	0	2023-06-06	25	Death	1	2023-06-03	22	Yes	1	2023-05-16	3	27	27	19	1.42105	0.925926	3.83333
SL	26	SL / EE alt.	SL / EE alt.	Bt	SL / EE alt. Bt	2	2023-05-12	Censored	0	2023-06-06	25	Censored	0	2023-06-06	25	Yes	1	2023-05-16	3	104	104	22	4.72727	0.875	5
SL	27	SL / EE alt.	SL / EE alt.	Bt	SL / EE alt. Bt	2	2023-05-12	Censored	0	2023-06-06	25	Censored	0	2023-06-06	25	Yes	1	2023-05-14	1	142	142	24	5.91667	0.753521	3.16667
SL	28	EE / SL alt.	SL / EE alt.	Bt	SL / EE alt. Bt	2	2023-05-12	Censored	0	2023-06-06	25	Censored	0	2023-06-06	25	Yes	1	2023-05-14	1	139	139	24	5.79167	0.899281	1.16667
SL	29	EE / SL alt.	SL / EE alt.	Bt	SL / EE alt. Bt	2	2023-05-12	Censored	0	2023-06-06	25	Censored	0	2023-06-06	25	Yes	1	2023-05-16	3	93	93	22	4.22727	0.935484	2.5
SL	30	EE / SL alt.	SL / EE alt.	Bt	SL / EE alt. Bt	2	2023-05-12	Censored	0	2023-06-06	25	Censored	0	2023-06-06	25	Yes	1	2023-05-14	1	141	141	24	5.875	0.87234	2.33333
SL	31	EE / SL alt.	SL / EE alt.	Bt	SL / EE alt. Bt	2	2023-05-12	Censored	0	2023-06-06	25	Censored	0	2023-06-06	25	Yes	1	2023-05-14	1	116	116	24	4.83333	0.87931	3
SL	32	EE / SL alt.	SL / EE alt.	Bt	SL / EE alt. Bt	2	2023-05-12	Censored	0	2023-06-06	25	Death	1	2023-06-06	25	Yes	1	2023-05-14	1	52	52	24	2.16667	0.75	1.66667
SL	33	SL / EE alt.	SL / EE alt.	non-Bt	SL / EE alt. non-Bt	2	2023-05-12	Censored	0	2023-06-06	25	Censored	0	2023-06-06	25	Yes	1	2023-05-14	1	122	122	24	5.08333	0.762295	2.16667
SL	34	SL / EE alt.	SL / EE alt.	non-Bt	SL / EE alt. non-Bt	2	2023-05-12	Death	1	2023-05-14	2	Censored	0	2023-06-06	25	Yes	1	2023-05-16	3	112	112	22	5.09091	0.830357	2
SL	35	SL / EE alt.	SL / EE alt.	non-Bt	SL / EE alt. non-Bt	2	2023-05-12	Censored	0	2023-06-06	25	Censored	0	2023-06-06	25	Yes	1	2023-05-16	3	100	100	22	4.54545	0.87	1.83333
SL	36	SL / EE alt.	SL / EE alt.	non-Bt	SL / EE alt. non-Bt	2	2023-05-12	Censored	0	2023-06-06	25	Censored	0	2023-06-06	25	Yes	1	2023-05-16	3	106	106	22	4.81818	0.867925	2.33333
SL	37	SL / EE alt.	SL / EE alt.	non-Bt	SL / EE alt. non-Bt	2	2023-05-12	Censored	0	2023-06-06	25	Censored	0	2023-06-06	25	Yes	1	2023-05-16	3	120	120	22	5.45455	0.966667	5.33333
SL	38	EE / SL alt.	SL / EE alt.	non-Bt	SL / EE alt. non-Bt	2	2023-05-12	Censored	0	2023-06-06	25	Censored	0	2023-06-06	25	Yes	1	2023-05-14	1	118	118	24	4.91667	0.745763	2.5
SL	39	EE / SL alt.	SL / EE alt.	non-Bt	SL / EE alt. non-Bt	2	2023-05-12	Censored	0	2023-06-06	25	Censored	0	2023-06-06	25	Yes	1	2023-05-14	1	103	103	24	4.29167	0.650485	3
SL	40	EE / SL alt.	SL / EE alt.	non-Bt	SL / EE alt. non-Bt	2	2023-05-12	Death	1	2023-06-06	25	Censored	0	2023-06-06	25	Yes	1	2023-05-14	1	100	100	24	4.16667	0.94	2.33333
SL	41	EE / SL alt.	SL / EE alt.	non-Bt	SL / EE alt. non-Bt	2	2023-05-12	Censored	0	2023-06-06	25	Censored	0	2023-06-06	25	No	0				0				0.666667
SL	42	EE / SL alt.	SL / EE alt.	non-Bt	SL / EE alt. non-Bt	2	2023-05-12	Censored	0	2023-06-06	25	Censored	0	2023-06-06	25	Yes	1	2023-05-14	1	157	157	24	6.54167	0.859873	2
SL	43	SL + EE	SL + EE	Bt	SL + EE Bt	2	2023-05-12	Censored	0	2023-06-06	25	Censored	0	2023-06-06	25	Yes	1	2023-05-18	5	153	153	20	7.65	0.843137	1.66667
SL	44	SL + EE	SL + EE	Bt	SL + EE Bt	2	2023-05-12	Censored	0	2023-06-06	25	Censored	0	2023-06-06	25	Yes	1	2023-05-14	1	193	193	24	8.04167	0.880829	0.666667
SL	45	SL + EE	SL + EE	Bt	SL + EE Bt	2	2023-05-12	Censored	0	2023-06-06	25	Censored	0	2023-06-06	25	No	0				0				0.0833333
SL	46	SL + EE	SL + EE	Bt	SL + EE Bt	2	2023-05-12	Censored	0	2023-06-06	25	Censored	0	2023-06-06	25	Yes	1	2023-05-14	1	166	166	24	6.91667	0.909639	2.16667
SL	47	SL + EE	SL + EE	Bt	SL + EE Bt	2	2023-05-12	Censored	0	2023-06-06	25	Censored	0	2023-06-06	25	Yes	1	2023-05-16	3	163	163	22	7.40909	0.91411	1.90909
SL	48	SL + EE	SL + EE	Bt	SL + EE Bt	2	2023-05-12	Censored	0	2023-06-06	25	Censored	0	2023-06-06	25	Yes	1	2023-05-14	1	129	129	24	5.375	0.852713	0.583333
SL	49	SL + EE	SL + EE	Bt	SL + EE Bt	2	2023-05-12	Censored	0	2023-06-06	25	Censored	0	2023-06-06	25	Yes	1	2023-05-16	3	136	136	22	6.18182	0.867647	0.333333
SL	50	SL + EE	SL + EE	Bt	SL + EE Bt	2	2023-05-12	Censored	0	2023-06-06	25	Censored	0	2023-06-06	25	Yes	1	2023-05-14	1	132	132	24	5.5	0.909091	1.33333
SL	51	SL + EE	SL + EE	Bt	SL + EE Bt	2	2023-05-12	Death	1	2023-06-03	22	Censored	0	2023-06-06	25	Yes	1	2023-05-20	7	67	67	18	3.72222	0.701493	0.916667
SL	52	SL + EE	SL + EE	Bt	SL + EE Bt	2	2023-05-12	Censored	0	2023-06-06	25	Censored	0	2023-06-06	25	Yes	1	2023-05-16	3	117	117	22	5.31818	0.871795	1.25
SL	53	SL + EE	SL + EE	Bt	SL + EE Bt	2	2023-05-12	Censored	0	2023-06-06	25	Censored	0	2023-06-06	25	Yes	1	2023-05-16	3	192	192	22	8.72727	0.833333	1.16667
SL	54	SL + EE	SL + EE	non-Bt	SL + EE non-Bt	2	2023-05-12	Censored	0	2023-06-06	25	Censored	0	2023-06-06	25	Yes	1	2023-05-14	1	125	125	24	5.20833	0.888	0.916667
SL	55	SL + EE	SL + EE	non-Bt	SL + EE non-Bt	2	2023-05-12	Censored	0	2023-06-06	25	Death	1	2023-06-03	22	Yes	1	2023-05-16	3	92	92	19	4.84211	0.858696	0.416667
SL	56	SL + EE	SL + EE	non-Bt	SL + EE non-Bt	2	2023-05-12	Censored	0	2023-06-06	25	Death	1	2023-05-29	17	Yes	1	2023-05-16	3	93	93	14	6.64286	0.870968	1.27273
SL	57	SL + EE	SL + EE	non-Bt	SL + EE non-Bt	2	2023-05-12	Censored	0	2023-06-06	25	Censored	0	2023-06-06	25	Yes	1	2023-05-16	3	91	91	22	4.13636	0.89011	1.25
SL	58	SL + EE	SL + EE	non-Bt	SL + EE non-Bt	2	2023-05-12	Censored	0	2023-06-06	25	Censored	0	2023-06-06	25	Yes	1	2023-05-14	1	198	198	24	8.25	0.959596	1.5
SL	59	SL + EE	SL + EE	non-Bt	SL + EE non-Bt	2	2023-05-12	Censored	0	2023-06-06	25	Censored	0	2023-06-06	25	Yes	1	2023-05-14	1	163	163	24	6.79167	0.895706	1.5
SL	60	SL + EE	SL + EE	non-Bt	SL + EE non-Bt	2	2023-05-12	Censored	0	2023-06-06	25	Death	1	2023-06-02	21	Yes	1	2023-05-14	1	156	156	20	7.8	0.897436	0.272727
SL	61	SL + EE	SL + EE	non-Bt	SL + EE non-Bt	2	2023-05-12	Censored	0	2023-06-06	25	Censored	0	2023-06-06	25	Yes	1	2023-05-20	7	118	118	18	6.55556	0.889831	1.08333
SL	62	SL + EE	SL + EE	non-Bt	SL + EE non-Bt	2	2023-05-12	Censored	0	2023-06-06	25	Censored	0	2023-06-06	25	Yes	1	2023-05-16	3	114	114	22	5.18182	0.929825	1
SL	63	SL + EE	SL + EE	non-Bt	SL + EE non-Bt	2	2023-05-12	Censored	0	2023-06-04	23	Censored	0	2023-06-06	25	Yes	1	2023-05-16	3	145	145	22	6.59091	0.875862	1.16667	male squashed accidentally
SL	64	SL + EE	SL + EE	non-Bt	SL + EE non-Bt	2	2023-05-12	Censored	0	2023-06-06	25	Censored	0	2023-06-06	25	Yes	1	2023-05-14	1	163	163	24	6.79167	0.91411	1.33333
SL	65	SL + EE	SL + EE	non-Bt	SL + EE non-Bt	2	2023-05-12	Censored	0	2023-06-06	25	Censored	0	2023-06-06	25	Yes	1	2023-05-14	1	146	146	24	6.08333	0.863014	1.33333
SL	66	EE	EE	Bt	EE Bt	2	2023-05-12	Censored	0	2023-06-06	25	Censored	0	2023-06-06	25	Yes	1	2023-05-14	1	189	189	24	7.875	0.952381
SL	67	EE	EE	Bt	EE Bt	2	2023-05-12	Censored	0	2023-06-06	25	Censored	0	2023-06-06	25	Yes	1	2023-05-14	1	266	266	24	11.0833	0.947368
SL	69	EE	EE	Bt	EE Bt	2	2023-05-12	Censored	0	2023-06-06	25	Censored	0	2023-06-06	25	Yes	1	2023-05-14	1	201	201	24	8.375	0.900498
SL	70	EE	EE	Bt	EE Bt	2	2023-05-12	Censored	0	2023-06-06	25	Death	1	2023-06-05	24	Yes	1	2023-05-14	1	164	164	23	7.13043	0.884146
SL	71	EE	EE	non-Bt	EE non-Bt	2	2023-05-12	Censored	0	2023-06-06	25	Censored	0	2023-06-06	25	Yes	1	2023-05-14	1	235	235	24	9.79167	0.906383
SL	72	EE	EE	non-Bt	EE non-Bt	2	2023-05-12	Censored	0	2023-06-06	25	Censored	0	2023-06-06	25	Yes	1	2023-05-14	1	254	254	24	10.5833	0.897638
SL	73	EE	EE	non-Bt	EE non-Bt	2	2023-05-12	Censored	0	2023-06-06	25	Censored	0	2023-06-06	25	Yes	1	2023-05-14	1	227	227	24	9.45833	0.951542
SL	74	EE	EE	non-Bt	EE non-Bt	2	2023-05-12	Death	1	2023-06-01	20	Censored	0	2023-06-06	25	Yes	1	2023-05-14	1	215	215	24	8.95833	0.739535
SL	75	EE	EE	non-Bt	EE non-Bt	2	2023-05-12	Censored	0	2023-06-06	25	Censored	0	2023-06-06	25	Yes	1	2023-05-14	1	40	40	24	1.66667	0.925
SL	76	EE / NF alt.	EE / NF alt.	Bt	EE / NF alt. Bt	2	2023-05-12	Censored	0	2023-06-06	25	Death	1	2023-06-06	25	Yes	1	2023-05-14	1	142	142	24	5.91667	0.901408
SL	77	EE / NF alt.	EE / NF alt.	Bt	EE / NF alt. Bt	2	2023-05-12	Censored	0	2023-06-06	25	Censored	0	2023-06-06	25	Yes	1	2023-05-14	1	182	182	24	7.58333	0.752747
SL	78	EE / NF alt.	EE / NF alt.	Bt	EE / NF alt. Bt	2	2023-05-12	Censored	0	2023-06-06	25	Censored	0	2023-06-06	25	Yes	1	2023-05-14	1	113	113	24	4.70833	0.938053
SL	79	EE / NF alt.	EE / NF alt.	Bt	EE / NF alt. Bt	2	2023-05-12	Censored	0	2023-06-06	25	Censored	0	2023-06-06	25	Yes	1	2023-05-16	3	59	59	22	2.68182	0.661017
SL	80	EE / NF alt.	EE / NF alt.	Bt	EE / NF alt. Bt	2	2023-05-12	Censored	0	2023-06-06	25	Censored	0	2023-06-06	25	Yes	1	2023-05-14	1	137	137	24	5.70833	0.883212
SL	81	NF / EE alt.	EE / NF alt.	Bt	EE / NF alt. Bt	2	2023-05-12	Censored	0	2023-06-06	25	Censored	0	2023-06-06	25	Yes	1	2023-05-14	1	123	123	24	5.125	0.642276
SL	82	NF / EE alt.	EE / NF alt.	Bt	EE / NF alt. Bt	2	2023-05-12	Censored	0	2023-06-06	25	Censored	0	2023-06-06	25	Yes	1	2023-05-30	17	29	29	8	3.625	0.931034
SL	83	NF / EE alt.	EE / NF alt.	Bt	EE / NF alt. Bt	2	2023-05-12	Censored	0	2023-06-06	25	Censored	0	2023-06-06	25	Yes	1	2023-05-14	1	87	87	24	3.625	0.862069
SL	84	NF / EE alt.	EE / NF alt.	Bt	EE / NF alt. Bt	2	2023-05-12	Death	1	2023-06-03	22	Censored	0	2023-06-06	25	Yes	1	2023-05-14	1	132	132	24	5.5	0.818182
SL	85	NF / EE alt.	EE / NF alt.	Bt	EE / NF alt. Bt	2	2023-05-12	Death	1	2023-06-03	22	Censored	0	2023-06-06	25	Yes	1	2023-05-14	1	106	106	24	4.41667	0.90566
SL	86	EE / NF alt.	EE / NF alt.	non-Bt	EE / NF alt. non-Bt	2	2023-05-12	Censored	0	2023-06-06	25	Censored	0	2023-06-06	25	Yes	1	2023-05-16	3	78	78	22	3.54545	0.717949
SL	87	EE / NF alt.	EE / NF alt.	non-Bt	EE / NF alt. non-Bt	2	2023-05-12	Censored	0	2023-06-06	25	Censored	0	2023-06-06	25	Yes	1	2023-05-14	1	129	129	24	5.375	0.837209
SL	88	EE / NF alt.	EE / NF alt.	non-Bt	EE / NF alt. non-Bt	2	2023-05-12	Censored	0	2023-06-06	25	Censored	0	2023-06-06	25	Yes	1	2023-05-14	1	121	121	24	5.04167	0.859504
SL	89	EE / NF alt.	EE / NF alt.	non-Bt	EE / NF alt. non-Bt	2	2023-05-12	Censored	0	2023-06-06	25	Censored	0	2023-06-06	25	Yes	1	2023-05-14	1	90	90	24	3.75	0.855556
SL	90	EE / NF alt.	EE / NF alt.	non-Bt	EE / NF alt. non-Bt	2	2023-05-12	Censored	0	2023-06-06	25	Censored	0	2023-06-06	25	Yes	1	2023-05-14	1	109	109	24	4.54167	0.899083
SL	91	NF / EE alt.	EE / NF alt.	non-Bt	EE / NF alt. non-Bt	2	2023-05-12	Censored	0	2023-06-06	25	Censored	0	2023-06-06	25	Yes	1	2023-05-16	3	88	88	22	4	0.761364
SL	92	NF / EE alt.	EE / NF alt.	non-Bt	EE / NF alt. non-Bt	2	2023-05-12	Censored	0	2023-06-06	25	Censored	0	2023-06-06	25	Yes	1	2023-05-14	1	131	131	24	5.45833	0.908397
SL	93	NF / EE alt.	EE / NF alt.	non-Bt	EE / NF alt. non-Bt	2	2023-05-12	Censored	0	2023-06-06	25	Censored	0	2023-06-06	25	Yes	1	2023-05-18	5	20	20	20	1	0.4
SL	94	NF / EE alt.	EE / NF alt.	non-Bt	EE / NF alt. non-Bt	2	2023-05-12	Censored	0	2023-06-06	25	Censored	0	2023-06-06	25	Yes	1	2023-05-14	1	113	113	24	4.70833	0.858407
SL	95	NF / EE alt.	EE / NF alt.	non-Bt	EE / NF alt. non-Bt	2	2023-05-12	Censored	0	2023-06-06	25	Censored	0	2023-06-06	25	Yes	1	2023-05-16	3	151	151	22	6.86364	0.927152
SL	96	NF	NF	Bt	NF Bt	2	2023-05-12	Death	1	2023-05-16	4	Death	1	2023-05-21	9	No	0				0
SL	97	NF	NF	Bt	NF Bt	2	2023-05-12	Death	1	2023-05-17	5	Death	1	2023-05-21	9	Yes	1	2023-05-14	1	4	4	8	0.5	1
SL	98	NF	NF	Bt	NF Bt	2	2023-05-12	Death	1	2023-05-17	5	Death	1	2023-05-21	9	Yes	1	2023-05-14	1	12	12	8	1.5	0.75
SL	99	NF	NF	Bt	NF Bt	2	2023-05-12	Death	1	2023-05-17	5	Death	1	2023-05-20	8	Yes	1	2023-05-16	3	3	3	5	0.6	1
SL	100	NF	NF	Bt	NF Bt	2	2023-05-12	Death	1	2023-05-16	4	Death	1	2023-05-20	8	Yes	1	2023-05-14	1	17	17	7	2.42857	0.764706
SL	101	NF	NF	non-Bt	NF non-Bt	2	2023-05-12	Death	1	2023-05-17	5	Death	1	2023-05-21	9	No	0				0
SL	102	NF	NF	non-Bt	NF non-Bt	2	2023-05-12	Death	1	2023-05-16	4	Death	1	2023-05-19	7	Yes	1	2023-05-14	1	4	4	6	0.666667	0.75
SL	103	NF	NF	non-Bt	NF non-Bt	2	2023-05-12	Death	1	2023-05-16	4	Death	1	2023-05-20	8	Yes	1	2023-05-16	3	2	2	5	0.4	1
SL	104	NF	NF	non-Bt	NF non-Bt	2	2023-05-12	Death	1	2023-05-17	5	Death	1	2023-05-20	8	Yes	1	2023-05-14	1	4	4	7	0.571429	0.75
SL	105	NF	NF	non-Bt	NF non-Bt	2	2023-05-12	Death	1	2023-05-16	4	Death	1	2023-05-19	7	Yes	1	2023-05-14	1	7	7	6	1.16667	0.857143

## Sheet: ELISA
Date	Sample name	Cotton type	Code	Fresh weight (mg)	Concentration 1	Concentration 2	Concentration mean (ug/g FW)	LOD
2021-04-29	Leaf samples Run 1 (1 plant)	Bt	LBt1	7.9	87.6024		87.6024	0.387342
2021-04-29	Leaf samples Run 1 (1 plant)	Bt	LBt2	8.7	108.591		108.591	0.351725
2021-04-29	Leaf samples Run 1 (1 plant)	Bt	LBt3	7.9	112.938		112.938	0.387342
2021-04-29	Leaf samples Run 1 (1 plant)	Bt	LBt4	8.7	126.675		126.675	0.351725
2021-04-29	Leaf samples Run 1 (1 plant)	Bt	LBt5	8.8	99.8691		99.8691	0.347728
2021-04-29	Leaf samples Run 1 (1 plant)	Bt	LBt6	9.9	72.1952		72.1952	0.309091
2021-04-29	Leaf samples Run 1 (1 plant)	Bt	LBt7	6.1	159.071		159.071	0.50164
2021-04-29	Leaf samples Run 1 (1 plant)	Bt	LBt8	9.4	121.021		121.021	0.325532
2021-04-29	Leaf samples Run 1 (1 plant)	Bt	LBt9	9.1	119.677		119.677	0.336264
2021-04-29	Leaf samples Run 1 (1 plant)	Bt	LBt10	8.5	120.571		120.571	0.36
2021-04-29	Leaf samples Run 1 (1 plant)	Bt	LBt11	6.8	106.68		106.68	0.450001
2021-06-03	Leaf samples Run 2 (1 plant)	Bt	LBt12	9.6	108.525		108.525	0.31875
2021-06-03	Leaf samples Run 2 (1 plant)	Bt	LBt13	9.72	115.823		115.823	0.314815
2021-06-03	Leaf samples Run 2 (1 plant)	Bt	LBt14	9.59	156.793		156.793	0.319083
2021-06-03	Leaf samples Run 2 (1 plant)	Bt	LBt15	7.55	110.095		110.095	0.405298
2021-06-03	Leaf samples Run 2 (1 plant)	Bt	LBt16	9.6	89.2243		89.2243	0.31875
2021-06-03	Leaf samples Run 2 (1 plant)	Bt	LBt17	9.64	136.244		136.244	0.317428
2021-06-17	Leaf samples ELISA experiment (1 leaf)	Bt	LBt18	8.3	107.647		107.647	0.368675
2021-06-17	Leaf samples ELISA experiment (1 leaf)	Bt	LBt19	6.7	109.518		109.518	0.456717
2021-06-17	Leaf samples ELISA experiment (1 leaf)	Bt	LBt20	8.9	94.927		94.927	0.343821
2021-06-17	Leaf samples ELISA experiment (1 leaf)	Bt	LBt21	8.7	122.578		122.578	0.351725
2021-06-17	Leaf samples ELISA experiment (1 leaf)	Bt	LBt22	9.5	93.5445		93.5445	0.322106
2021-06-17	Leaf samples ELISA experiment (1 leaf)	Bt	LBt23	7.1	91.7841		91.7841	0.430986
						Median	109.518
						Minimum	72.1952
						Maximum	159.071
						N	23
2021-04-29	Leaf samples Run 1 (1 plant)	non-Bt	LC1	7.9	0.146479		0.146479	0.000387342
2021-04-29	Leaf samples Run 1 (1 plant)	non-Bt	LC2	7.5	0.0230993		0.0230993	0.000408
2021-04-29	Leaf samples Run 1 (1 plant)	non-Bt	LC3	10.6	0.016162		0.016162	0.00028868
2021-04-29	Leaf samples Run 1 (1 plant)	non-Bt	LC4	9.5	0.00691587		0.00691587	0.000322106
2021-04-29	Leaf samples Run 1 (1 plant)	non-Bt	LC5	8.5	0.0123266		0.0123266	0.00036
2021-04-29	Leaf samples Run 1 (1 plant)	non-Bt	LC6	6.8	0.304749		0.304749	0.000450001
2021-04-29	Leaf samples Run 1 (1 plant)	non-Bt	LC7	8.3	0.0670193		0.0670193	0.000368675
2021-04-29	Leaf samples Run 1 (1 plant)	non-Bt	LC8	10.4	0.024767		0.024767	0.000294231
2021-04-29	Leaf samples Run 1 (1 plant)	non-Bt	LC9	9.8	0.00561408		0.00561408	0.000312245
2021-04-29	Leaf samples Run 1 (1 plant)	non-Bt	LC10	8.1	0.279301		0.279301	0.000377778
2021-04-29	Leaf samples Run 1 (1 plant)	non-Bt	LC11	8.4	0.0124287		0.0124287	0.000364286
2021-06-03	Leaf samples Run 2 (1 plant)	non-Bt	LC12	8.41	0.156448		0.156448	0.000363853
2021-06-03	Leaf samples Run 2 (1 plant)	non-Bt	LC13	6.45	0.68849		0.68849	0.000474419
2021-06-03	Leaf samples Run 2 (1 plant)	non-Bt	LC14	6.49	0.943148		0.943148	0.000471495
2021-06-03	Leaf samples Run 2 (1 plant)	non-Bt	LC15	8.8	0.00344701		0.00344701	0.000347728
2021-06-03	Leaf samples Run 2 (1 plant)	non-Bt	LC16	7.93	0.00368757		0.00368757	0.000385877
2021-06-03	Leaf samples Run 2 (1 plant)	non-Bt	LC17	6.93	0.00836367		0.00836367	0.000441559
2021-06-17	Leaf samples ELISA experiment (1 leaf)	non-Bt	LC18	7	0.0511517		0.0511517	0.000437143
2021-06-17	Leaf samples ELISA experiment (1 leaf)	non-Bt	LC19	7.4	0.020919		0.020919	0.000413514
2021-06-17	Leaf samples ELISA experiment (1 leaf)	non-Bt	LC20	7.6	0.00545476		0.00545476	0.000402632
2021-06-17	Leaf samples ELISA experiment (1 leaf)	non-Bt	LC21	6.6	0.00487175		0.00487175	0.000463637
2021-06-17	Leaf samples ELISA experiment (1 leaf)	non-Bt	LC22	6	0.00209525		0.00209525	0.000510001
2021-06-17	Leaf samples ELISA experiment (1 leaf)	non-Bt	LC23	7	0.00812235		0.00812235	0.000437143
						Median	0.016162
						Minimum	0.00209525
						Maximum	0.943148
						N	23
8.-30.4.2021	spider mites used for experiment	Bt	51Bt1	9	19.2233	20.1816	19.7025	0.0680001
8.-30.4.2021	spider mites used for experiment	Bt	51Bt2	9.7	17.6403	18.6257	18.133	0.0630929
8.-30.4.2021	spider mites used for experiment	Bt	51Bt3	9.8	20.2389	19.3487	19.7938	0.0624491
8.-30.4.2021	spider mites used for experiment	Bt	51Bt4	8.6	30.707	30.2195	30.4632	0.0711629
8.-30.4.2021	spider mites used for experiment	Bt	51Bt5	10.7	22.6686	21.8992	22.2839	0.0571963
8.-30.4.2021	spider mites used for experiment	Bt	51Bt6	10.2	13.5329	14.6787	14.1058	0.0600001
13.5.-5.6.2021	spider mites used for experiment	Bt	51Bt7	9.8	14.5332	14.4559	14.4945	0.0624491
13.5.-5.6.2021	spider mites used for experiment	Bt	51Bt8	10.6	32.5471	30.3442	31.4456	0.0577359
16.-19.6.2021	spider mites used for experiment (ELISA assay)	Bt	51Bt9	7.6	14.8448	14.609	14.7269	0.0805264
16.-19.6.2021	spider mites used for experiment (ELISA assay)	Bt	51Bt10	13.3	17.7216		17.7216	0.0433156
16.-19.6.2021	spider mites used for experiment (ELISA assay)	Bt	51Bt11	7.6	21.0362		21.0362	0.0758022
						Median	19.7025
						Minimum	14.1058
						Maximum	31.4456
						N	11
8.-30.4.2021	spider mites used for experiment	non-Bt	Control1	8.7	0		0	0.00703449
8.-30.4.2021	spider mites used for experiment	non-Bt	Control2	12.9	0.0844445		0.0844445	0.00474419
8.-30.4.2021	spider mites used for experiment	non-Bt	Control3	11.3	0.357091		0.357091	0.00541594
8.-30.4.2021	spider mites used for experiment	non-Bt	Control4	11.3	0.0117164		0.0117164	0.00541594
13.5.-5.6.2021	spider mites used for experiment	non-Bt	Control5	10.3	0.0226578		0.0226578	0.00594175
13.5.-5.6.2021	spider mites used for experiment	non-Bt	Control6	12.3	0.158491		0.158491	0.00497562
16.-19.6.2021	spider mites used for experiment (ELISA assay)	non-Bt	Control7	11.2	0.00956993		0.00956993	0.00546429
						Median	0.0226578
						Minimum	0
						Maximum	0.357091
						N	7
2021-06-19	Orius females (3x) non-Bt	non-Bt	S050	1.51	0		0	0.000953803
2021-06-19	Orius females (3x) non-Bt	non-Bt	S052	1.5	0.010657		0.010657	0.000960162
2021-06-19	Orius females (3x) non-Bt	non-Bt	S054	1.35	0.00124264		0.00124264	0.00106685
2021-06-19	Orius females (3x) non-Bt	non-Bt	S056	1.6	0.00404134		0.00404134	0.000900151
2021-06-19	Orius females (3x) non-Bt	non-Bt	S058	1.43	0		0	0.00100716
2021-06-19	Orius females (3x) non-Bt	non-Bt	S059	1.46	0.00240392		0.00240392	0.000986467
2021-06-19	Orius males (3x) non-Bt	non-Bt	S051	1.3	0		0	0.00110788
2021-06-19	Orius males (3x) non-Bt	non-Bt	S053	1.12	0		0	0.00128593
2021-06-19	Orius males (3x) non-Bt	non-Bt	S055	1.26	0.00327058		0.00327058	0.00114305
2021-06-19	Orius males (3x) non-Bt	non-Bt	S057	1.27	0.00244283		0.00244283	0.00113405
2021-06-19	Orius males (3x) non-Bt	non-Bt	S060	1.17	0		0	0.00123098
						Median	0.00124264
						Minimum	0
						Maximum	0.010657
						N	11
2021-06-19	Orius females (3x) Bt	Bt	S062	1.31	0.00782167		0.00782167	0.00109942
2021-06-19	Orius females (3x) Bt	Bt	S063	1.3	0.0137981		0.0137981	0.00110788
2021-06-19	Orius females (3x) Bt	Bt	S064	1.21	0.0243759		0.0243759	0.00119028
2021-06-19	Orius females (3x) Bt	Bt	S065	1.38	0.0388456		0.0388456	0.00104365
2021-06-19	Orius females (3x) Bt	Bt	S066	1.48	0.113203		0.113203	0.000973137
2021-06-19	Orius females (3x) Bt	Bt	S067	1.23	0.028366		0.028366	0.00117093
2021-06-19	Orius females (3x) Bt	Bt	S068	1.79	0.0600775		0.0600775	0.000804605
2021-06-19	Orius males (3x) Bt	Bt	S061	0.99	0.155253		0.155253	0.00145479
						Median	0.0336058
						Minimum	0.00782167
						Maximum	0.155253
						N	8
2023-03-22	Leaf samples Run 1 (1 plant)	Bt	Bt L 01	7.92	131.513		131.513	0.321173
2023-03-22	Leaf samples Run 1 (1 plant)	Bt	Bt L 02	7.42	141.961		141.961	0.342816
2023-03-22	Leaf samples Run 1 (1 plant)	Bt	Bt L 03	7.04	173.598		173.598	0.36132
2023-03-28	Leaf samples Run 1 (1 plant)	Bt	Bt L 04	7.91	123.834		123.834	0.321579
2023-03-28	Leaf samples Run 1 (1 plant)	Bt	Bt L 05	7.6	170.283		170.283	0.334696
2023-03-28	Leaf samples Run 1 (1 plant)	Bt	Bt L 06	8.01	141.521		141.521	0.317564
2023-04-05	Leaf samples Run 1 (1 plant)	Bt	Bt L 07	8.51	118.262		118.262	0.298906
2023-04-05	Leaf samples Run 1 (1 plant)	Bt	Bt L 08	8.5	113.237		113.237	0.299258
2023-04-05	Leaf samples Run 1 (1 plant)	Bt	Bt L 09	9.63	136.933		136.933	0.264142
2023-04-13	Leaf samples Run 1 (1 plant)	Bt	Bt L 10	10.53	107.015		107.015	0.241566
2023-04-13	Leaf samples Run 1 (1 plant)	Bt	Bt L 11	9.81	123.563		123.563	0.259296
2023-04-13	Leaf samples Run 1 (1 plant)	Bt	Bt L 12	9.08	135.824		135.824	0.280142
2023-05-16	Leaf samples Run 2 (1 plant)	Bt	Bt L 13	9.61	137.758		137.758	0.264692
2023-05-16	Leaf samples Run 2 (1 plant)	Bt	Bt L 14	8.57	144.848		144.848	0.296813
2023-05-16	Leaf samples Run 2 (1 plant)	Bt	Bt L 15	9.6	139.451		139.451	0.264968
2023-05-16	Leaf samples Run 2 (1 plant)	Bt	Bt L 16	9.57	146.25		146.25	0.265798
2023-05-24	Leaf samples Run 2 (1 plant)	Bt	Bt L 17	9.72	109.712		109.712	0.261697
2023-05-24	Leaf samples Run 2 (1 plant)	Bt	Bt L 18	9.85	99.309		99.309	0.258243
2023-05-24	Leaf samples Run 2 (1 plant)	Bt	Bt L 19	8.78	144.122		144.122	0.289714
2023-05-24	Leaf samples Run 2 (1 plant)	Bt	Bt L 20	10.55	158.238		158.238	0.241108
2023-05-30	Leaf samples Run 2 (1 plant)	Bt	Bt L 21	8.58	172.273		172.273	0.296468
2023-05-30	Leaf samples Run 2 (1 plant)	Bt	Bt L 22	10.74	135.309		135.309	0.236843
2023-05-30	Leaf samples Run 2 (1 plant)	Bt	Bt L 23	9.84	156.589		156.589	0.258505
2023-05-30	Leaf samples Run 2 (1 plant)	Bt	Bt L 24	10.27	105.462		105.462	0.247682
2023-06-05	Leaf samples Run 2 (1 plant)	Bt	Bt L 25	11.86	142.672		142.672	0.214477
2023-06-05	Leaf samples Run 2 (1 plant)	Bt	Bt L 26	11.11	148.554		148.554	0.228955
2023-06-05	Leaf samples Run 2 (1 plant)	Bt	Bt L 27	10.28	94.7574		94.7574	0.247441
2023-06-05	Leaf samples Run 2 (1 plant)	Bt	Bt L 28	11.03	149.652		149.652	0.230616
						Median	138.604	0.26483
						Minimum	94.7574
						Maximum	173.598
						N	28
2023-03-22	Leaf samples Run 1 (1 plant)	non-Bt	Co L 01	7.18	0		0	0.00177137
2023-03-22	Leaf samples Run 1 (1 plant)	non-Bt	Co L 02	7.57	0		0	0.00168011
2023-03-22	Leaf samples Run 1 (1 plant)	non-Bt	Co L 03	7.71	0		0	0.00164961
2023-03-28	Leaf samples Run 1 (1 plant)	non-Bt	Co L 04	6.92	0.00184769		0.00184769	0.00183793
2023-03-28	Leaf samples Run 1 (1 plant)	non-Bt	Co L 05	7.73	0		0	0.00164534
2023-03-28	Leaf samples Run 1 (1 plant)	non-Bt	Co L 06	9.38	0		0	0.00135591
2023-04-05	Leaf samples Run 1 (1 plant)	non-Bt	Co L 07	7.75	0		0	0.00164109
2023-04-05	Leaf samples Run 1 (1 plant)	non-Bt	Co L 08	9.8	0.00149886		0.00149886	0.0012978
2023-04-05	Leaf samples Run 1 (1 plant)	non-Bt	Co L 09	8.26	0		0	0.00153976
2023-04-13	Leaf samples Run 1 (1 plant)	non-Bt	Co L 10	8.91	0		0	0.00142744
2023-04-13	Leaf samples Run 1 (1 plant)	non-Bt	Co L 11	10.1	0		0	0.00125925
2023-04-13	Leaf samples Run 1 (1 plant)	non-Bt	Co L 12	8.84	0		0	0.00143874
2023-05-16	Leaf samples Run 2 (1 plant)	non-Bt	Co L 13	8	0		0	0.00158981
2023-05-16	Leaf samples Run 2 (1 plant)	non-Bt	Co L 14	8.02	0		0	0.00158584
2023-05-16	Leaf samples Run 2 (1 plant)	non-Bt	Co L 15	8.68	0		0	0.00146526
2023-05-16	Leaf samples Run 2 (1 plant)	non-Bt	Co L 16	7.88	0		0	0.00161402
2023-05-24	Leaf samples Run 2 (1 plant)	non-Bt	Co L 17	8.77	0		0	0.00145022
2023-05-24	Leaf samples Run 2 (1 plant)	non-Bt	Co L 18	7.96	0		0	0.0015978
2023-05-24	Leaf samples Run 2 (1 plant)	non-Bt	Co L 19	8.59	0		0	0.00148061
2023-05-24	Leaf samples Run 2 (1 plant)	non-Bt	Co L 20	9.33	0.00139953		0.00139953	0.00136318
2023-05-30	Leaf samples Run 2 (1 plant)	non-Bt	Co L 21	8.37	0		0	0.00151953
2023-05-30	Leaf samples Run 2 (1 plant)	non-Bt	Co L 22	9.31	0		0	0.00136611
2023-05-30	Leaf samples Run 2 (1 plant)	non-Bt	Co L 23	9.26	0		0	0.00137348
2023-05-30	Leaf samples Run 2 (1 plant)	non-Bt	Co L 24	9.78	0		0	0.00130046
2023-06-05	Leaf samples Run 2 (1 plant)	non-Bt	Co L 25	8.46	0		0	0.00150336
2023-06-05	Leaf samples Run 2 (1 plant)	non-Bt	Co L 26	11.28	0.00338868		0.00338868	0.00112752
2023-06-05	Leaf samples Run 2 (1 plant)	non-Bt	Co L 27	10.12	0		0	0.00125676
2023-06-05	Leaf samples Run 2 (1 plant)	non-Bt	Co L 28	11.28	0		0	0.00112752
						Median	0	0.00147294
						Minimum	0
						Maximum	0.00338868
						N	28
2023-03-20	Spodoptera hatched 17.3. on leaves in 15°C; 19.3. to 25°C, 20.3. frozen	Bt	Bt S 01	15.04	0		0
2023-03-20	Spodoptera hatched 17.3. on leaves in 15°C; 19.3. to 25°C, 20.3. frozen	Bt	Bt S 02	19.4	0		0
2023-03-20	Spodoptera hatched 17.3. on leaves in 15°C; 19.3. to 25°C, 20.3. frozen	Bt	Bt S 03	20.99	0		0
2023-03-20	Spodoptera hatched 17.3. on leaves in 15°C; 19.3. to 25°C, 20.3. frozen	Bt	Bt S 04	18.76	10.4797		10.4797
2023-03-20	Spodoptera hatched 17.3. on leaves in 15°C; 19.3. to 25°C, 20.3. frozen	Bt	Bt S 05	17.74	9.65958		9.65958
2023-03-28	Spodoptera hatched 27.3. on leaves in 22°C	Bt	Bt S 06	12.6	28.2803		28.2803
2023-03-28	Spodoptera hatched 27.3. on leaves in 22°C	Bt	Bt S 07	12.05	18.5808		18.5808
2023-03-28	Spodoptera hatched 27.3. on leaves in 22°C	Bt	Bt S 08	14.05	17.4941		17.4941
2023-03-28	Spodoptera hatched 27.3. on leaves in 22°C	Bt	Bt S 09	14.2	16.8376		16.8376
2023-04-05	Spodoptera hatched 4.4. on leaves in 22°C	Bt	Bt S 10	14.18	12.8271		12.8271
2023-04-05	Spodoptera hatched 4.4. on leaves in 22°C	Bt	Bt S 11	14.77	12.8252		12.8252
2023-04-05	Spodoptera hatched 4.4. on leaves in 22°C	Bt	Bt S 12	15.46	12.8632		12.8632
2023-04-05	Spodoptera hatched 4.4. on leaves in 22°C	Bt	Bt S 13	12.03	13.2203		13.2203
2023-04-13	Spodoptera hatched 12.4. on leaves in 22°C	Bt	Bt S 14	13.6	11.2089		11.2089
2023-04-13	Spodoptera hatched 12.4. on leaves in 22°C	Bt	Bt S 15	18.67	11.312		11.312
2023-04-13	Spodoptera hatched 12.4. on leaves in 22°C	Bt	Bt S 16	16.75	16.1266		16.1266
2023-04-13	Spodoptera hatched 12.4. on leaves in 22°C	Bt	Bt S 17	18.22	15.8219		15.8219
2023-05-16	Spodoptera hatched 15.5. on leaves in 22°C	Bt	Bt S 18	17.61	14.7082		14.7082
2023-05-16	Spodoptera hatched 15.5. on leaves in 22°C	Bt	Bt S 19	15.61	14.7752		14.7752
2023-05-16	Spodoptera hatched 15.5. on leaves in 22°C	Bt	Bt S 20	12.73	17.1165		17.1165
2023-05-16	Spodoptera hatched 15.5. on leaves in 22°C	Bt	Bt S 21	13.77	16.5157		16.5157
2023-05-24	Spodoptera hatched 23.5. on leaves in 22°C	Bt	Bt S 22	13.7	17.6755		17.6755
2023-05-24	Spodoptera hatched 23.5. on leaves in 22°C	Bt	Bt S 23	16.11	15.3999		15.3999
2023-05-24	Spodoptera hatched 23.5. on leaves in 22°C	Bt	Bt S 24	16.86	19.5517		19.5517
2023-05-24	Spodoptera hatched 23.5. on leaves in 22°C	Bt	Bt S 25	20.1	15.5065		15.5065
2023-05-30	Spodoptera hatched 29.5. on leaves in 22°C	Bt	Bt S 26	16.24	15.6992		15.6992
2023-05-30	Spodoptera hatched 29.5. on leaves in 22°C	Bt	Bt S 27	15.88	15.2842		15.2842
2023-05-30	Spodoptera hatched 29.5. on leaves in 22°C	Bt	Bt S 28	15.79	15.859		15.859
2023-05-30	Spodoptera hatched 29.5. on leaves in 22°C	Bt	Bt S 29	16.94	13.6856		13.6856
2023-06-05	Spodoptera hatched 4.6. on leaves in 22°C	Bt	Bt S 30	16.52	11.244		11.244
2023-06-05	Spodoptera hatched 4.6. on leaves in 22°C	Bt	Bt S 31	19.41	9.70378		9.70378
2023-06-05	Spodoptera hatched 4.6. on leaves in 22°C	Bt	Bt S 32	18.79	9.31652		9.31652
2023-06-05	Spodoptera hatched 4.6. on leaves in 22°C	Bt	Bt S 33	19.89	10.9924		10.9924
						Median	15.0297
						Minimum	9.31652
						Maximum	28.2803
						N	30
2023-03-20	Spodoptera hatched 17.3. on leaves in 15°C; 19.3. to 25°C, 20.3. frozen	non-Bt	Co S 01	19.35	0		0
2023-03-20	Spodoptera hatched 17.3. on leaves in 15°C; 19.3. to 25°C, 20.3. frozen	non-Bt	Co S 02	17.34	0		0
2023-03-20	Spodoptera hatched 17.3. on leaves in 15°C; 19.3. to 25°C, 20.3. frozen	non-Bt	Co S 03	15.33	0		0
2023-03-20	Spodoptera hatched 17.3. on leaves in 15°C; 19.3. to 25°C, 20.3. frozen	non-Bt	Co S 04	19.76	0		0
2023-03-20	Spodoptera hatched 17.3. on leaves in 15°C; 19.3. to 25°C, 20.3. frozen	non-Bt	Co S 05	15.12	0		0
2023-03-28	Spodoptera hatched 27.3. on leaves in 22°C	non-Bt	Co S 06	14.45	0		0
2023-03-28	Spodoptera hatched 27.3. on leaves in 22°C	non-Bt	Co S 07	11.93	0		0
2023-03-28	Spodoptera hatched 27.3. on leaves in 22°C	non-Bt	Co S 08	14.37	0		0
2023-03-28	Spodoptera hatched 27.3. on leaves in 22°C	non-Bt	Co S 09	13.15	0		0
2023-04-05	Spodoptera hatched 4.4. on leaves in 22°C	non-Bt	Co S 10	13.93	0		0
2023-04-05	Spodoptera hatched 4.4. on leaves in 22°C	non-Bt	Co S 11	15.96	0		0
2023-04-05	Spodoptera hatched 4.4. on leaves in 22°C	non-Bt	Co S 12	14.18	0		0
2023-04-05	Spodoptera hatched 4.4. on leaves in 22°C	non-Bt	Co S 13	14.24	0		0
2023-04-13	Spodoptera hatched 12.4. on leaves in 22°C	non-Bt	Co S 14	13.44	0		0
2023-04-13	Spodoptera hatched 12.4. on leaves in 22°C	non-Bt	Co S 15	12.49	0		0
2023-04-13	Spodoptera hatched 12.4. on leaves in 22°C	non-Bt	Co S 16	14.22	0		0
2023-04-13	Spodoptera hatched 12.4. on leaves in 22°C	non-Bt	Co S 17	16.74	0		0
2023-05-16	Spodoptera hatched 15.5. on leaves in 22°C	non-Bt	Co S 18	17.61	0		0
2023-05-16	Spodoptera hatched 15.5. on leaves in 22°C	non-Bt	Co S 19	15.71	0		0
2023-05-16	Spodoptera hatched 15.5. on leaves in 22°C	non-Bt	Co S 20	12.42	0		0
2023-05-16	Spodoptera hatched 15.5. on leaves in 22°C	non-Bt	Co S 21	10.17	0		0
2023-05-24	Spodoptera hatched 23.5. on leaves in 22°C	non-Bt	Co S 22	14.27	0		0
2023-05-24	Spodoptera hatched 23.5. on leaves in 22°C	non-Bt	Co S 23	17.72	0		0
2023-05-24	Spodoptera hatched 23.5. on leaves in 22°C	non-Bt	Co S 24	17.52	0		0
2023-05-24	Spodoptera hatched 23.5. on leaves in 22°C	non-Bt	Co S 25	17.74	0		0
2023-05-30	Spodoptera hatched 29.5. on leaves in 22°C	non-Bt	Co S 26	18.4	0		0
2023-05-30	Spodoptera hatched 29.5. on leaves in 22°C	non-Bt	Co S 27	18.8	0		0
2023-05-30	Spodoptera hatched 29.5. on leaves in 22°C	non-Bt	Co S 28	19.12	0		0
2023-05-30	Spodoptera hatched 29.5. on leaves in 22°C	non-Bt	Co S 29	18.14	0		0
2023-06-05	Spodoptera hatched 4.6. on leaves in 22°C	non-Bt	Co S 30	19.8	0		0
2023-06-05	Spodoptera hatched 4.6. on leaves in 22°C	non-Bt	Co S 31	15.77	0		0
2023-06-05	Spodoptera hatched 4.6. on leaves in 22°C	non-Bt	Co S 32	20.07	0		0
2023-06-05	Spodoptera hatched 4.6. on leaves in 22°C	non-Bt	Co S 33	18.24	0		0
						Median	0
						Minimum	0
						Maximum	0
						N	33
2023-04-04	Orius males (3x) Bt	Bt	Bt O 01	1.51	0.059769	0.0626948	0.0612319	0.00318551
2023-04-04	Orius females (4x) Bt	Bt	Bt O 02	2.65	0.305207	0.369705	0.337456	0.00181514
2023-04-04	Orius males (3x) Bt	Bt	Bt O 03	1.47	0.104097	0.104879	0.104488	0.0032722
2023-04-04	Orius females (4x) Bt	Bt	Bt O 04	2.51	0.170472	0.14934	0.159906	0.00191639
2023-04-04	Orius males (3x) Bt	Bt	Bt O 05	1.2	0.359218	0.354479	0.356848	0.00400844
2023-04-04	Orius females (4x) Bt	Bt	Bt O 06	2.35	0.434713	0.414002	0.424357	0.00204686
2023-04-04	Orius males (3x) Bt	Bt	Bt O 07	1.29	0.128395	0.131994	0.130194	0.00372878
2023-04-04	Orius females (4x) Bt	Bt	Bt O 08	2.28	0.469252	0.456318	0.462785	0.0021097
2023-04-04	Orius males (3x) Bt	Bt	Bt O 09	1.17	0.127852	0.127924	0.127888	0.00411122
2023-04-04	Orius females (4x) Bt	Bt	Bt O 10	2.11	0.0822063	0.0839296	0.083068	0.00227968
						Median	0.14505
						Minimum	0.0612319
						Maximum	0.462785
						N	10
2023-04-04	Orius males (4x) non-Bt	non-Bt	Co O 01	1.83	0		0	0.00262848
2023-04-04	Orius females (4x) non-Bt	non-Bt	Co O 02	2.65	0.0020413		0.0020413	0.00181514
2023-04-04	Orius males (3x) non-Bt	non-Bt	Co O 03	1.22	0		0	0.00394273
2023-04-04	Orius females (4x) non-Bt	non-Bt	Co O 04	2.76	0		0	0.0017428
2023-04-04	Orius males (3x) non-Bt	non-Bt	Co O 05	1.27	0		0	0.0037875
2023-04-04	Orius females (4x) non-Bt	non-Bt	Co O 06	2.56	0		0	0.00187896
2023-04-04	Orius males (4x) non-Bt	non-Bt	Co O 07	1.76	0		0	0.00273303
2023-04-04	Orius females (4x) non-Bt	non-Bt	Co O 08	2.6	0		0	0.00185005
2023-04-04	Orius males (4x) non-Bt	non-Bt	Co O 09	1.77	0		0	0.00271759
2023-04-04	Orius females (4x) non-Bt	non-Bt	Co O 10	2.41	0.00318914		0.00318914	0.0019959
						Median	0
						Minimum	0
						Maximum	0.00318914
						N	10
